# Supplementary material for: CARMAL Is a Long Non-coding RNA Locus That Regulates MFGE8 Expression
Source: Front Genet. 2020 Jun 17;11:631. doi: 10.3389/fgene.2020.00631 (PMC7311772; doi:10.3389/fgene.2020.00631)
Supplement: Supplementary file 2 [file Data_Sheet_2.xlsx]

## Sheet: Table S1
Table S1. Prediction of subcellular localization by lncLocator. CARMAL and the indicated lncRNA, selected based on their well-defined compartmental (Xist, NEAT1: nucleus, DANCR: cytoplasm) or more pan-cellular (MALAT1) roles, were subjected to localization prediction via lncLocator (http://www.csbio.sjtu.edu.cn/bioinf/lncLocator/index.html). Values are scores (out of 1) reflecting the probability…
	CARMAL	MALAT1	NEAT1	Xist	DANCR
Cytoplasm	0.484141	0.597085	0.0908493	0.096534	0.555424
Nucleus	0.266443	0.305197	0.878244	0.884726	0.122498
Ribosome	0.0437972	0.0118639	0.00272095	0.00142068	0.0539571
Cytosol	0.0875692	0.0682386	0.00624959	0.0108265	0.0794017
Exosome	0.11805	0.0176151	0.0219364	0.00649313	0.188719

## Sheet: Table S2
Table S2. Pathway Analysis with Down-weighting of Overlapping Genes (PADOG). The entire list of probes and associated intensity values from Wt and CARMAL KO cells were analyzed by PADOG. The analysis utilizes gene sets as defined by KEGG pathways (ID). Size, number of genes populating the pathway. P, P value of the PADOG test; FDR, False Discovery Rate (Benjamini-Hochberg). FDR significant pathwa…
Name	ID	Size	P	FDR
Endocytosis	4144	200	0.000145	0.002991
Pathways in cancer	5200	323	0.000145	0.002991
Pyrimidine metabolism	240	95	0.000145	0.002991
Oocyte meiosis	4114	112	0.000145	0.002991
Small cell lung cancer	5222	85	0.000145	0.002991
Adherens junction	4520	73	0.000145	0.002991
Valine, leucine and isoleucine degradation	280	43	0.000145	0.002991
Neurotrophin signaling pathway	4722	127	0.000145	0.002991
Chagas disease (American trypanosomiasis)	5142	104	0.000145	0.002991
DNA replication	3030	36	0.000145	0.002991
Chronic myeloid leukemia	5220	73	0.000145	0.002991
Metabolic pathways	1100	1100	0.014493	0.18277
Axon guidance	4360	128	0.014493	0.18277
Aminoacyl-tRNA biosynthesis	970	41	0.014493	0.18277
TGF-beta signaling pathway	4350	84	0.014493	0.18277
Valine, leucine and isoleucine biosynthesis	290	11	0.014493	0.18277
Colorectal cancer	5210	62	0.014493	0.18277
Pancreatic cancer	5212	69	0.014493	0.18277
Glycosphingolipid biosynthesis - globo series	603	14	0.028986	0.31332
SNARE interactions in vesicular transport	4130	36	0.028986	0.31332
Prostate cancer	5215	89	0.028986	0.31332
Focal adhesion	4510	198	0.043478	0.352484
Amino sugar and nucleotide sugar metabolism	520	47	0.043478	0.352484
Arrhythmogenic right ventricular cardiomyopathy (ARVC)	5412	73	0.043478	0.352484
Sphingolipid metabolism	600	40	0.043478	0.352484
Inositol phosphate metabolism	562	57	0.043478	0.352484
Toxoplasmosis	5145	128	0.043478	0.352484
Apoptosis	4210	87	0.043478	0.352484

## Sheet: Table S3
Ingenuity Analysis of CARMAL KO/WT: Canonical Pathways. Only significant (Fisher exact test <0.05) are shown.
Ingenuity Canonical Pathways	p Value (Fisher Exact)	Ratio	z-score	Downregulated	No change	Upregulated	No overlap with dataset	Molecules
Leucine Degradation I	0.00239883	0.556	-1.342	4/9 (44%)	0/9 (0%)	1/9 (11%)	4/9 (44%)	ACADM,AUH,BCAT1,IVD,MCCC1
Integrin Signaling	0.00323594	0.193	1	15/202 (7%)	0/202 (0%)	24/202 (12%)	163/202 (81%)	ABL1,ACTG2,ARF1,ARF3,ARPC1A,ARPC5,CAPN2,CAPN6,CAPN7,CAV1,FNBP1,GSK3B,ITGA2B,ITGA5,ITGA8,ITGA9,ITGB4,KRAS,LIMS1,MAPK8,PAK5,PFN2,PIK3C2B,PIK3R3,PIK3R4,PLCG1,PPP1R12A,PPP1R12B,PTEN,RAP1B,RAP2A,RAPGEF1,RHOF,RHOU,ROCK1,SOS2,TSPAN3,VCL,WIPF1
Superpathway of D-myo-inositol (1,4,5)-trisphosphate Metabolism	0.00489779	0.348	0	4/23 (17%)	0/23 (0%)	4/23 (17%)	15/23 (65%)	BPNT1,IMPA2,INPP5D,IPMK,ITPKB,MINPP1,PTEN,SEC16A
Death Receptor Signaling	0.00562341	0.225	2.236	6/89 (7%)	0/89 (0%)	14/89 (16%)	69/89 (78%)	ACTG2,APAF1,CASP8,CHUK,DIABLO,GAS2,HSPB2,IKBKB,MAPK8,PARP1,PARP12,PARP14,PARP6,PARP8,PARP9,RIPK1,ROCK1,TNFRSF1A,TNKS,TNKS2
Inositol Pyrophosphates Biosynthesis	0.0060256	0.571	2	0/7 (0%)	0/7 (0%)	4/7 (57%)	3/7 (43%)	IP6K1,IPMK,IPPK,PPIP5K2
Mouse Embryonic Stem Cell Pluripotency	0.00645654	0.216	0	8/102 (8%)	0/102 (0%)	14/102 (14%)	80/102 (78%)	APC,BMPR1A,CTNNB1,FZD10,FZD3,GSK3B,ID4,JAK1,KRAS,MAP3K7,MYC,PIK3C2B,PIK3R3,PIK3R4,POU5F1,RAP1B,RAP2A,SMAD5,SMO,SOS2,SOX2,TCF7L2
Trans, trans-farnesyl Diphosphate Biosynthesis	0.00691831	0.75	NaN	3/4 (75%)	0/4 (0%)	0/4 (0%)	1/4 (25%)	FDPS,GGPS1,IDI1
p53 Signaling	0.00724436	0.216	1.604	10/97 (10%)	0/97 (0%)	11/97 (11%)	76/97 (78%)	APAF1,ATR,CCND1,CCND2,CDK2,CTNNB1,GSK3B,KAT2B,MAPK8,MDM2,MDM4,PCNA,PIAS1,PIK3C2B,PIK3R3,PIK3R4,PTEN,SERPINE2,SNAI2,STAG1,TIGAR
Xenobiotic Metabolism Signaling	0.00812831	0.177	NaN	22/260 (8%)	0/260 (0%)	24/260 (9%)	214/260 (82%)	ABCB1,ALDH1A2,ALDH1A3,ALDH2,ALDH6A1,ALDH9A1,CAMK1G,CAMK2G,CES4A,CHST4,CHST7,CITED2,CYP3A5,CYP3A7,FMO4,GRIP1,HS3ST2,HSP90B1,IL1A,KEAP1,KRAS,MAF,MAOA,MAP3K10,MAP3K7,MAPK8,MGST1,MGST3,NCOR2,NDST2,NFE2L2,NOS2,NQO1,NRIP1,PIK3C2B,PIK3R3,PIK3R4,PPP2CA,PPP2CB,PPP2R2A,PPP2R2C,PPP2R5A,RAP1B,RAP2A,RBX1,SLCO1B1
Retinoic acid Mediated Apoptosis Signaling	0.00851138	0.246	1.387	4/57 (7%)	0/57 (0%)	10/57 (18%)	43/57 (75%)	APAF1,CASP8,CRABP1,IFNA16,PARP1,PARP12,PARP14,PARP6,PARP8,PARP9,RARB,TNFRSF10D,TNKS,TNKS2
Putrescine Degradation III	0.00954993	0.375	0	3/16 (19%)	0/16 (0%)	3/16 (19%)	10/16 (63%)	ALDH1A2,ALDH1A3,ALDH2,ALDH9A1,MAOA,SAT2
Superpathway of Inositol Phosphate Compounds	0.0107152	0.184	0.845	15/190 (8%)	0/190 (0%)	20/190 (11%)	155/190 (82%)	ACP6,DUSP10,INPP5D,IP6K1,IPMK,IPPK,ITPKB,MINPP1,MTMR8,MTMR9,NUDT11,NUDT2,PAWR,PIK3C2B,PIK3R3,PIK3R4,PIP4K2A,PLCG1,PP2D1,PPFIA2,PPIP5K2,PPM1H,PPP1R12A,PPP1R14B,PPP2R5A,PPTC7,PRUNE1,PTEN,PTPN22,PTPN6,PTPRM,PTPRO,SEC16A,SIRPA,WBP11
Remodeling of Epithelial Adherens Junctions	0.0120226	0.231	0	5/65 (8%)	0/65 (0%)	10/65 (15%)	50/65 (77%)	ACTG2,APC,ARPC1A,ARPC5,CLIP1,CTNNB1,DNM1,DNM1L,IQGAP1,RAB5A,TUBA1A,TUBA8,TUBB2A,TUBG1,VCL
Superpathway of Geranylgeranyldiphosphate Biosynthesis I (via Mevalonate)	0.0131826	0.353	-2.449	6/17 (35%)	0/17 (0%)	0/17 (0%)	11/17 (65%)	FDPS,GGPS1,HMGCR,IDI1,MVD,PMVK
Aryl Hydrocarbon Receptor Signaling	0.0147911	0.193	1.5	12/135 (9%)	0/135 (0%)	14/135 (10%)	109/135 (81%)	ALDH1A2,ALDH1A3,ALDH2,ALDH6A1,ALDH9A1,APAF1,ATR,CCND1,CCND2,CDK2,CDKN1B,HSP90B1,HSPB2,IL1A,MAPK8,MDM2,MGST1,MGST3,MYC,NCOA2,NCOR2,NFE2L2,NQO1,NRIP1,RARB,SP1
Role of Oct4 in Mammalian Embryonic Stem Cell Pluripotency	0.0162181	0.25	NaN	7/44 (16%)	0/44 (0%)	4/44 (9%)	33/44 (75%)	ASH2L,FOXA1,KDM5B,NR2F2,NR2F6,NR6A1,PARP1,PHC1,POU5F1,SOX2,TDRD7
Superpathway of Cholesterol Biosynthesis	0.0177828	0.286	-2.828	8/28 (29%)	0/28 (0%)	0/28 (0%)	20/28 (71%)	DHCR7,FDPS,GGPS1,HMGCR,IDI1,LBR,MVD,PMVK
D-myo-inositol (1,3,4)-trisphosphate Biosynthesis	0.018197	0.333	0.816	2/18 (11%)	0/18 (0%)	4/18 (22%)	12/18 (67%)	INPP5D,IPMK,ITPKB,MINPP1,PTEN,SEC16A
PI3K/AKT Signaling	0.0204174	0.18	0	12/172 (7%)	0/172 (0%)	19/172 (11%)	141/172 (82%)	CCND1,CDKN1B,CHUK,CTNNB1,FOXO3,GSK3B,HSP90B1,IKBKB,IL17RA,IL17RC,IL17RD,IL17RE,IL18R1,INPP5D,ITGA5,JAK1,KRAS,LIMS1,MDM2,PIK3R3,PPP2CA,PPP2CB,PPP2R2A,PPP2R2C,PPP2R5A,PTEN,RAP1B,RAP2A,SOS2,TSC1,YWHAH
ErbB2-ErbB3 Signaling	0.0234423	0.219	-0.832	7/64 (11%)	0/64 (0%)	7/64 (11%)	50/64 (78%)	CCND1,CDKN1B,GSK3B,KRAS,MYC,NRG3,PIK3C2B,PIK3R3,PIK3R4,PTEN,RAP1B,RAP2A,SOS2,SP1
Cancer Drug Resistance By Drug Efflux	0.0234423	0.224	NaN	4/58 (7%)	0/58 (0%)	9/58 (16%)	45/58 (78%)	ABCB1,ABCG2,FOXO3,FOXO4,KRAS,MDM2,mir-130,mir-154,mir-181,PIK3R3,PTEN,RAP1B,RAP2A
Senescence Pathway	0.0239883	0.167	0.309	19/270 (7%)	0/270 (0%)	26/270 (10%)	225/270 (83%)	ATR,CACNA1D,CAPN2,CAPN6,CAPN7,CBX7,CCNB2,CCND1,CDK2,CDKN1B,CHUK,DLD,EP400,ETS1,FOXO3,FOXO4,IKBKB,IL1A,KAT2B,KRAS,MAP3K7,MAPK4,MAPKAPK2,MCU,MDM2,NF1,NFATC2,PARP1,PHF19,PIK3C2B,PIK3R3,PIK3R4,PPP2CA,PPP2CB,PPP2R2A,PPP2R2C,PPP2R5A,PPP3CC,PTEN,RAP1B,RAP2A,SMAD5,SOD2,TGFBR1,TMEM173
Prostate Cancer Signaling	0.0239883	0.202	NaN	7/89 (8%)	0/89 (0%)	11/89 (12%)	71/89 (80%)	ABL1,AR,CCND1,CDK2,CDKN1B,CHUK,CTNNB1,GSK3B,HSP90B1,KRAS,MDM2,PIK3C2B,PIK3R3,PIK3R4,PTEN,RAP1B,RAP2A,SOS2
Small Cell Lung Cancer Signaling	0.0263027	0.211	-0.302	7/71 (10%)	0/71 (0%)	8/71 (11%)	56/71 (79%)	ABL1,APAF1,CCND1,CDK2,CDKN1B,CHUK,IKBKB,MYC,PIK3C2B,PIK3R3,PIK3R4,PTEN,RARB,SKP2,TRAF5
Chondroitin and Dermatan Biosynthesis	0.0288403	0.5	NaN	2/6 (33%)	0/6 (0%)	1/6 (17%)	3/6 (50%)	CHSY1,CHSY3,CSGALNACT2
Ceramide Biosynthesis	0.0288403	0.5	NaN	2/6 (33%)	0/6 (0%)	1/6 (17%)	3/6 (50%)	SPTLC1,SPTLC3,SPTSSA
Telomere Extension by Telomerase	0.0301995	0.333	NaN	2/15 (13%)	0/15 (0%)	3/15 (20%)	10/15 (67%)	PINX1,POT1,TERF2IP,TNKS,TNKS2
Oxidative Ethanol Degradation III	0.0301995	0.333	-0.447	3/15 (20%)	0/15 (0%)	2/15 (13%)	10/15 (67%)	ACSL1,ALDH1A2,ALDH1A3,ALDH2,ALDH9A1
Endometrial Cancer Signaling	0.0301995	0.217	-0.302	5/60 (8%)	0/60 (0%)	8/60 (13%)	47/60 (78%)	CCND1,CTNNB1,FOXO3,GSK3B,KRAS,MYC,PIK3C2B,PIK3R3,PIK3R4,PTEN,RAP1B,RAP2A,SOS2
Hereditary Breast Cancer Signaling	0.0301995	0.182	NaN	13/137 (9%)	0/137 (0%)	12/137 (9%)	112/137 (82%)	ARID2,ATR,BLM,CCND1,FAAP24,FANCM,HLTF,KRAS,PHF10,PIK3C2B,PIK3R3,PIK3R4,POLR2G,POLR2H,POLR2J2/POLR2J3,PTEN,RAP1B,RAP2A,RFC4,RFC5,SMARCC1,SMARCC2,SMARCD1,SMARCD3,TUBG1
Cell Cycle Regulation by BTG Family Proteins	0.0338844	0.243	NaN	4/37 (11%)	0/37 (0%)	5/37 (14%)	28/37 (76%)	BTG2,CCND1,CDK2,CNOT7,PPP2CA,PPP2CB,PPP2R2A,PPP2R2C,PPP2R5A
Unfolded protein response	0.0346737	0.218	-0.632	8/55 (15%)	0/55 (0%)	4/55 (7%)	43/55 (78%)	CALR,CEBPA,DNAJB9,EIF2A,HSP90B1,HSPA6,MAPK8,NFE2L2,PDIA6,PPARG,VCP,XBP1
Cell Cycle: G2/M DNA Damage Checkpoint Regulation	0.0354813	0.224	1.265	5/49 (10%)	0/49 (0%)	6/49 (12%)	38/49 (78%)	ABL1,ATR,AURKA,BTRC,CCNB2,KAT2B,MDM2,MDM4,SKP2,TOP2B,YWHAH
Sumoylation Pathway	0.0380189	0.19	1.414	10/100 (10%)	0/100 (0%)	9/100 (9%)	81/100 (81%)	AR,CEBPA,CTBP1,ETS1,FNBP1,MAPK8,MDM2,MYB,PCNA,PIAS1,RCC1,RFC4,RFC5,RHOF,RHOU,RNF4,SENP7,SP1,ZNF217
Dopamine Degradation	0.0380189	0.286	0	3/21 (14%)	0/21 (0%)	3/21 (14%)	15/21 (71%)	ALDH1A2,ALDH1A3,ALDH2,ALDH9A1,COMT,MAOA
Thyroid Cancer Signaling	0.0398107	0.22	NaN	4/50 (8%)	0/50 (0%)	7/50 (14%)	39/50 (78%)	CCND1,CRYGA,CTNNB1,CXCL12,GDNF,KRAS,MYC,PPARG,RAP1B,RAP2A,TCF7L2
D-myo-inositol (1,4,5,6)-Tetrakisphosphate Biosynthesis	0.040738	0.179	0.816	10/134 (7%)	0/134 (0%)	14/134 (10%)	110/134 (82%)	ACP6,DUSP10,IPMK,MINPP1,MTMR8,MTMR9,NUDT11,NUDT2,PAWR,PP2D1,PPFIA2,PPM1H,PPP1R12A,PPP1R14B,PPP2R5A,PPTC7,PRUNE1,PTEN,PTPN22,PTPN6,PTPRM,PTPRO,SIRPA,WBP11
D-myo-inositol (3,4,5,6)-tetrakisphosphate Biosynthesis	0.040738	0.179	0.816	10/134 (7%)	0/134 (0%)	14/134 (10%)	110/134 (82%)	ACP6,DUSP10,IPMK,MINPP1,MTMR8,MTMR9,NUDT11,NUDT2,PAWR,PP2D1,PPFIA2,PPM1H,PPP1R12A,PPP1R14B,PPP2R5A,PPTC7,PRUNE1,PTEN,PTPN22,PTPN6,PTPRM,PTPRO,SIRPA,WBP11
Actin Nucleation by ARP-WASP Complex	0.042658	0.203	1.387	4/69 (6%)	0/69 (0%)	10/69 (14%)	55/69 (80%)	ARPC1A,ARPC5,FNBP1,ITGA5,KRAS,PPP1R12A,PPP1R12B,RAP1B,RAP2A,RHOF,RHOU,ROCK1,SOS2,WIPF1
Anandamide Degradation	0.042658	0.667	NaN	0/3 (0%)	0/3 (0%)	2/3 (67%)	1/3 (33%)	FAAH2,NAAA
1D-myo-inositol Hexakisphosphate Biosynthesis V (from Ins(1,3,4)P3)	0.042658	0.667	NaN	0/3 (0%)	0/3 (0%)	2/3 (67%)	1/3 (33%)	IPMK,IPPK
Polyamine Regulation in Colon Cancer	0.0467735	0.273	NaN	3/22 (14%)	0/22 (0%)	3/22 (14%)	16/22 (73%)	APC,CTNNB1,KRAS,MYC,PPARG,SAT2
Caveolar-mediated Endocytosis Signaling	0.0467735	0.2	NaN	8/70 (11%)	0/70 (0%)	6/70 (9%)	56/70 (80%)	ABL1,ACTG2,CAV1,CAVIN1,CD48,CD55,DYRK3,FLNC,ITGA2B,ITGA5,ITGA8,ITGA9,ITGB4,RAB5A
ILK Signaling	0.0467735	0.168	-1.569	16/184 (9%)	0/184 (0%)	15/184 (8%)	153/184 (83%)	ACTG2,BMP2,CCND1,CTNNB1,FLNC,FNBP1,GSK3B,ITGB4,LIMS1,MAPK8,MUC1,MYC,MYH4,NOS2,PIK3C2B,PIK3R3,PIK3R4,PPP1R12A,PPP1R14B,PPP2CA,PPP2CB,PPP2R2A,PPP2R2C,PPP2R5A,PTEN,RHOF,RHOU,SNAI2,TNFRSF1A,VCL,VEGFC
IL-17A Signaling in Airway Cells	0.0489779	0.203	0.577	4/64 (6%)	0/64 (0%)	9/64 (14%)	51/64 (80%)	CHUK,GSK3B,IKBKB,IL17RA,IL17RC,IL19,JAK1,MAP3K7,MAPK8,PIK3C2B,PIK3R3,PIK3R4,PTEN
Synaptogenesis Signaling Pathway	0.0489779	0.157	-0.295	21/305 (7%)	0/305 (0%)	27/305 (9%)	257/305 (84%)	ADCY1,AP1G2,AP2B1,ARPC1A,ARPC5,CACNA2D1,CADM1,CAMK2G,CDH11,CDH22,CDH7,CDH8,CLASP2,CPLX1,CTNNB1,DAB1,EFNA5,EFNB3,EPHA3,EPHA7,EPHB1,EPHB3,GRIA3,GRIN2B,GSK3B,KRAS,MARCKS,NAP1L1,NECTIN3,NLGN4Y,NSF,PIK3C2B,PIK3R3,PIK3R4,PLCG1,PRKAR1A,PRKAR2B,RAB5A,RAP1B,RAP2A,RAPGEF1,SOS2,STX1B,SYT11,SYT17,SYT9,UNC13A,VTI1A

## Sheet: Table S4
Table S4. Upstream Analysis. Only significant (p<0.05) hits are shown; FDR significant hits are in yellow.
Upstream Regulator	Expr Fold Change	Molecule Type	Predicted Activation State	Activation z-score	p-value of overlap	B-H corrected p-value	Target Molecules in Dataset	Mechanistic Network
SBDS		other			4.57e-07	0.00291	BEX1,CCN2,COL14A1,CPLX1,CRABP1,CRMP1,FA2H,GABRE,GAP43,HOXA1,HOXA11-AS,HOXA13,HSPA6,IFI16,LGR5,MAFB,MAOA,NEFM,NTS,OTX2,P2RX5,PCDH7,PPP2R2C,PTBP3,PTPRO,PUDP,SNAI2,TERF2IP,TNC
NUPR1	-1.34	transcription regulator		1.949	7.69e-06	0.0245	ANK3,ANP32E,ASPM,ATPSCKMT,ATR,AURKA,BLM,BRINP3,C1orf112,C3orf62,CAMK2N1,CARMIL1,CCDC134,CCDC77,CCNB2,CD63,CDK2,CDKN1B,CENPI,CENPL,CEP97,CHUK,CITED2,COL3A1,CTPS2,DDX46,DPY19L2P2,DSN1,EPHA7,ETS1,ETV1,FLVCR1,FOXO3,FUCA1,FUT11,GPR1,GPSM2,GRAMD2B,GTSE1,H2AC16,H3C1,H3C2,H3C3,H3C6,HCN1,HJURP,HLTF,KIF11,KIF23,LARS2,LBR,LINC01963,MAGI1,MAN2B2,MRS2,MTFR2,MYC,NAAA,NAPEPLD,NEMP1,NSF,NSL1,NT5DC3,NUCKS1,NUPR1,…
ERBB2		kinase		-0.761	1.78e-05	0.0245	ABCG2,ABL1,ABRACL,ADAMTS5,ANXA2,AR,ARHGEF5,ASPM,ATP6V1A,AURKA,BEX2,BTG2,CADM1,CAPN15,CAPZA2,CAVIN1,CCDC80,CCN2,CCNB2,CCND1,CCND2,CD47,CD9,CDC14B,CDC45,CDH11,CDKN1B,CENPF,CHD1L,CHD7,CHMP2B,CHUK,CLDN4,CMAS,COL3A1,CPS1,CTNNB1,CXCL12,DECR1,DSG2,DZIP3,EHF,EPSTI1,ERBB4,ETV1,FOXA1,GBE1,GINS4,GJA1,GPAM,GSK3B,GSPT2,HMGCR,HSPB8,HTRA1,IDI1,IGF2R,IGFBP5,IKBKB,IL1A,IRF6,ITGA5,JAG1,JAK1,KDM5B,LAMP2,LGALS3,LUM,…	478 (9)
TCF4		transcription regulator	Inhibited	-2.075	1.91e-05	0.0245	ADAMTS9,AICDA,ALCAM,BACH2,BCL6,BMPR1A,CADM1,CARS2,CASP4,CASP8,CCDC117,CCNB2,CCND1,CD24,CD40,CD55,CD9,CEBPA,CIP2A,CREM,DCK,DNAJC12,DSTN,EAF2,ESCO2,EXOSC7,GEMIN6,GPR37,GRPEL1,HS3ST2,HSP90B1,HYOU1,IFI16,IGFBP5,IGFBPL1,JAG1,mir-28,mir-30,mir-500,mir-548,MYB,MYC,NCOR2,NEK2,NELL1,NOS2,NUF2,OPTN,PAK5,PARP8,PDE7B,PDIA4,PDIA6,PIK3C2B,PLAUR,PLPP5,PPARG,PRC1,PSD3,RIPOR2,RRM2,RUVBL2,SDF2L1,SGK1,SMAGP,SNAI2,S…
tazemetostat		chemical drug		1.432	1.93e-05	0.0245	ABCB10,AMOT,ANKRD1,AR,ATP7A,BCAT1,BMPR1A,BRD2,CCND1,CCND2,CDK16,CNTN1,CRMP1,CTNNB1,CUX1,DDR2,DSG2,EFNB3,EPHA3,EPHB3,FOXA1,GAP43,GLI2,HDGFL3,KIF7,LIN28B,LTBP1,MAP2,MDM4,METRN,MSI1,MYC,NEFM,NFASC,NQO1,NR4A2,NSD2,NSD3,NUCKS1,OLFM1,OSTN,PCNA,PHF19,RBX1,ROBO1,SATB1,SGK1,SIAH2,SMO,SMYD2,SOX12,STAG1,STMN2,TNC,TPD52,TRRAP,UBR5,UCHL5,UNC13A,VCL,WNT3,ZIC3,ZNF146
SP2509		chemical reagent		1.542	3.26e-05	0.0308	ABCB10,AMOT,ANKRD1,AR,ATP7A,BCAT1,BMPR1A,BRD2,CCND1,CCND2,CDK16,CENPF,CNTN1,CRMP1,CTNNB1,CUX1,DDR2,DSG2,EFNB3,EPHA3,EPHB3,FOXA1,GAP43,GLI2,HDGFL3,KIF7,LIN28B,LTBP1,MAP2,MDM4,METRN,MSI1,MYC,NEFM,NFASC,NQO1,NR4A2,NSD2,NSD3,NUCKS1,OLFM1,OSTN,PCNA,PHF19,RBX1,ROBO1,SATB1,SGK1,SIAH2,SMO,SMYD2,SOX12,STAG1,STMN2,TNC,TPD52,TRRAP,UBR5,UCHL5,UNC13A,VCL,WNT3,ZIC3,ZNF146
decitabine		chemical drug		1.048	3.39e-05	0.0308	ABCB1,ABCB10,ALDH1A2,AMOT,ANKRD1,ANXA2,APAF1,APC,AR,ATP7A,BCAT1,BMPR1A,BRD2,CADM1,CASP8,CAV1,CCN2,CCND1,CCND2,CCR2,CD9,CDC73,CDH11,CDK16,CDKN1B,CHFR,CNTN1,COL3A1,COMT,CRMP1,CTNNB1,CUX1,CXCL12,CYP3A5,CYP3A7,DDR2,DSG2,EDA2R,EFNB3,EGFL6,EHF,ELOVL4,EPHA3,EPHB3,FLNC,FOXA1,FOXE1,GAP43,GLI2,GLRA3,GPR37,HAND1,HDGFL3,HOXA1,HOXA9,HS3ST2,HSPB8,HTR1B,IFI16,JAG1,KIF7,LGALS3,LHX1,LIN28B,LTBP1,LUM,MAF,MAFB,MAGE…	486 (7)
miR-483-3p (miRNAs w/seed CACUCCU)		mature microRNA		1.833	5.12e-05	0.0407	AMZ2,ASH2L,CENPF,CREBL2,CTNNB1,DCAF6,EI24,GJA1,GPSM2,GTF2E1,KLHL12,LBR,MAPKAPK2,PSEN2,PUDP,RNF4
beta-estradiol		chemical - endogenous mammalian		-0.425	7.96e-05	0.0563	ABCB1,ABCB10,ABCB11,ABCG2,ACADM,ACER2,ACSL1,ACSM3,ADAMTS5,ADCY1,ADIPOQ,ADK,ALCAM,ALDH1A2,ALDH6A1,ALX4,ANKRD12,APAF1,APC,AR,ARL4A,ARNT2,ATAD2,ATP2B1,AURKA,AVP,BCAT1,BCL6,BEX2,BICD1,BLOC1S6,BMP2,BMPR1A,BTG2,CABP7,CACNA1D,CALCB,CALR,CASP4,CAV1,CBL,CCDC80,CCN2,CCN3,CCNB2,CCND1,CCND2,CCR2,CD24,CD40,CD55,CDC45,CDC73,CDH11,CDK18,CDK2,CDKN1B,CDR1,CEBPA,CELF2,CGA,CHUK,CITED1,CITED2,CLCN3,CLDN1,CLDN4,CNR1,…	606 (11)
RPTOR		other		-1.939	0.00018	0.105	ACADM,CCND1,CCND2,CDK2,CTLA4,CTNNB1,DHCR7,FDPS,HMGCR,IDI1,IRF8,LBR,MRC1,MVD,MYC,NOS2,OSCAR,PKM,PMVK,PTEN,PYCARD,SPTLC1,SPTLC3	418 (7)
DSP		other		1.348	0.000181	0.105	ADIPOQ,CEBPA,COL3A1,CTNNB1,DSC2,DSC3,LPL,PPARG
SNRK		kinase		-0.44	0.000255	0.135	CACYBP,CCND1,CTNNB1,MYC
DGCR8		enzyme		0.645	0.000288	0.141	ADGRG6,CCND1,CRABP1,GDNF,GJA1,ID4,JAG1,KRAS,let-7,MYC,PMP22,POU3F2,SMO,SOX2,TCF7L2,TNC	410 (7)
mir-130	1.31	microRNA		-0.216	0.000323	0.147	ABCB1,HOTAIR,HOXA5,IRF8,MAFB,ROCK1,STX6,TGFBR1
miR-145-5p (and other miRNAs w/seed UCCAGUU)		mature microRNA		0.601	0.00038	0.161	ABRACL,ACBD3,ACTG2,CCDC25,FBXO28,FLI1,KLF5,LAMP2,MDM2,MUC1,MYC,PARP8,PLA2G4A,PODXL,POU5F1,SOD2,SOX2
HGF		growth factor		-1.793	0.000489	0.194	ABCG2,ACKR4,ANK3,APAF1,ARNTL,ARPC5,ASNS,AURKA,BMP2,CASP8,CAV1,CCN2,CCND1,CD28,CD40,CD46,CDC14A,CDC45,CDK2,CDKN1B,CENPF,CITED2,COL3A1,CTNNB1,DES,EHF,ERRFI1,ETS1,F3,FAIM2,FOSL1,FOXA1,FOXM1,GPSM2,HLX,HTR7,IL17RC,IRF8,KIF11,KIF15,KIF20B,KRR1,MAPKAPK2,MCM5,MDM2,MID1,MYC,NCOA2,NEK2,NEK4,NOP2,NOS2,NR4A2,NRIP1,OCLN,OSMR,PCNA,PLAUR,PMCH,PMP22,PPP2R2A,PRC1,PTHLH,PTPRR,RAB5A,RCC1,RGS2,SGK1,SKIL,SKP2,SLK,SMA…	546 (12)
TCF7L2	1.14	transcription regulator		0.073	0.000551	0.2	ACOT4,ACSL1,ADD1,ALDH1A2,ANKRD13A,ARAP2,CAMK2N1,CCN2,CCND1,CCND2,CD24,CDKN1B,CSRP1,CTNNAL1,CYP3A7,DBNDD2,DEGS1,DOCK10,ENPP2,ENPP4,EPHB1,FA2H,FAM91A1,GRAMD2B,GSS,HHIP,ID4,JAG1,KAT2B,KIF5B,KLHL4,LPAR3,MAP7,MDH1B,ME1,mir-10,MYC,NCOR2,NFASC,NKX6-2,PAPSS1,PIP4K2A,PLAT,PLEKHG1,RAP2A,REEP3,RHBDL2,RNF13,ROCK1,SH3GL3,SLC12A2,SLC22A23,SLC44A1,SMURF1,SNAI2,SNX30,SOX2,SYPL1,TMEM63A,TWF1	446 (7)
AR	-1.28	ligand-dependent nuclear receptor		-0.382	0.000597	0.2	ABCG1,ACBD7,AMH,ANKRD1,AR,ARMCX2,ATAD2,ATP1A3,CA5B,CALCB,CALU,CAV1,CCND1,CCT3,CDH11,CGA,CIT,COL3A1,CTNNB1,CTSO,CUX1,CXCL12,DEGS1,DES,DHCR7,DNAJB9,DNM1L,DSC2,DSG2,EDNRB,EHD3,ELK4,ELOVL2,ETV1,FAM174B,FKBP4,FOXA1,GDF9,GDNF,GJA1,HMGCR,HSD3B1,HSD3B2,IGFBP5,INHA,ITGB4,KCNA1,KIF15,LAMA5,LRATD1,LRIG1,MAOA,mir-10,mir-221,MSI1,MUC1,MYB,MYC,NAP1L1,NEK2,NUPR1,OCLN,PBK,PFKFB2,PLAT,PSCA,PTEN,PTHLH,RAB3C,SGK1,S…	478 (9)
everolimus		chemical drug		0.913	0.000604	0.2	ABCB10,CAV1,CCN2,CCNB2,CCND1,CCND2,CDKN1B,CTNNB1,LGR5,MYC,NCEH1,SOAT1	427 (9)
trichostatin A		chemical drug		1.115	0.000674	0.2	ABCB1,ABCB10,ADAMTS5,ADCY1,AMACR,AMOT,ANKRD1,APAF1,AR,ATAD2,ATG9B,ATP7A,BCAT1,BMP2,BMPR1A,BRD2,CCNB2,CCND1,CCND2,CD28,CD9,CDK16,CDKN1B,CEBPA,CLDN1,CNTN1,CREM,CRMP1,CTNNB1,CTPS1,CUX1,CXCL12,CYP3A5,CYP3A7,DDR2,DNM1,DSG2,EFNB3,ELOVL2,ENPP2,EPC1,EPHA3,EPHB3,F3,FBLN1,FENDRR,FNBP1,FOXA1,FOXM1,FRS2,GAP43,GLI2,GREB1,HDGFL3,HMGCR,HOXA1,IGSF1,IRF8,KIF7,LIMA1,LIN28B,LTBP1,MAF,MAP2,MAP4,MDM4,METRN,MGST3,mir-…	476 (7)
celecoxib		chemical drug		0.661	0.00068	0.2	ABCG2,AR,ATR,BFAR,CCND1,CDKN1B,CENPF,CLDN4,CTNNB1,DES,DNAJB9,F3,GSK3B,MAGI1,MAPK8,MDM2,NOS2,PCNA,PPARG,RARB,RIPK1,RIPK2,SP1,TNFRSF10D,TRAIP,VEGFC	428 (9)
FOXM1	-1.29	transcription regulator	Inhibited	-2.617	0.000697	0.2	AR,AURKA,CAV1,CCNB2,CCND1,CCND2,CDK2,CDKN1B,CENPF,CTNNB1,CXCL12,FOXM1,GTSE1,HOTAIR,IKBKB,LAMA4,MAPK8,MYC,NEK2,PCNA,PLAUR,POU5F1,PRC1,PRDX2,RMI1,SKP2,SNAI2,SOD2,SOX2,ZEB2	411 (8)
miR-155-5p (miRNAs w/seed UAAUGCU)		mature microRNA		0.284	0.000754	0.2	AICDA,ARID2,ARL5B,CCND1,CD47,CDK5RAP3,CLDN1,CTLA4,CTNNB1,CUX1,DSG2,ETS1,FADS1,FOXO3,IL1A,INPP5D,KRAS,LDOC1,LPL,MAF,MAFB,MARC1,MPZL1,MYB,NOS2,PODXL,RAB34,RIPK1,SATB1,SLC30A1,SYNE2,SYPL1,TCF7L2,TRIP13,TWF1	422 (7)
2-(4-amino-1-isopropyl-1H-pyrazolo[3,4-d]pyrimidin-3-yl)-1H-indol-5-ol		chemical reagent	Activated	2.277	0.000756	0.2	ACACB,AURKA,BBS4,BCL6,BLM,BMP2,C1S,CCND1,CDC45,CDK2,DTL,DYRK4,FANCI,FANCM,FOSL1,FOXO3,GJA1,H2AW,HAUS1,HMGCR,IFRD1,KDM5B,KIF14,KIF18B,KLF5,MCM5,NR4A2,PARP1,PCNA,RFC4,RFC5,SKP2,SOD2,SPRY2,TUBG1,UBE2T,ZBTB10	418 (7)
miR-486-5p (and other miRNAs w/seed CCUGUAC)		mature microRNA		-1.572	0.000868	0.221	AFF3,ANKRD12,CREBL2,DCBLD2,FOXP1,GABRE,PTEN,TWF1
ESR1		ligand-dependent nuclear receptor		1.9	0.000907	0.222	ABCB1,ABCB11,ABCG2,ABHD2,ACSL1,ADAMTS5,ADCY1,ADGRG6,AFMID,ALCAM,ANK3,AP1G2,AP2B1,APC,AR,ARNTL,ARRDC3,ASPM,ATP2B1,ATP6V1A,AURKA,AVP,BAZ2A,BCAT1,BCCIP,BCL6,BMP2,BRAP,CACNA1D,CAPN2,CAV1,CBL,CCN3,CCND1,CD55,CDK2,CDK5RAP2,CDKN1B,CEBPA,CENPF,CENPL,CEP250,CEP70,CGA,CHFR,CIT,CLCN3,CLDN1,CLDN4,COG2,COG5,COL8A1,COMT,CPLX1,CPM,CTNNB1,CTSS,CXCL12,CYP4A22,DCBLD2,DDX17,DECR1,DHCR7,DNAJC1,DSG2,DTNA,DUSP10,EEA1,…	561 (12)
INHBA		growth factor		0.297	0.00106	0.235	AMMECR1,ANKRD1,ARFGEF1,BMP2,CCN2,CCND2,CCR2,CD24,CGA,CHD7,CLASP2,DTNA,ERBB4,FRS2,FURIN,GRIA3,HSD3B2,INHA,KRAS,let-7,LHX1,MAF,MAFB,mir-221,MIXL1,NR4A2,PCDH9,PCNA,PCSK6,POU5F1,PSMD9,PTEN,SMARCD1,SOX2,SP1,VANGL2,ZBTB10	424 (7)
NF2		other		1.172	0.00112	0.235	CCND1,CTNNB1,FOXM1,let-7,mir-10,mir-196,mir-28,mir-9,MYC,PLAUR	427 (9)
C9orf116		other		1.131	0.00115	0.235	APAF1,EI24,MDM2,PTEN
UCA1		other		0	0.00115	0.235	CCND1,HOXA9,NPPA,PTEN
RBM14		transcription regulator			0.00115	0.235	CCND1,HTRA1,MYC,SKP2
CCN5		growth factor		0.701	0.00119	0.236	ADIPOQ,CCN2,CD24,CEBPA,CLDN1,CTNNB1,FOXA1,ITGA5,LPL,mir-10,MUC1,PPARG,SNAI2,TGFBR1,XBP1	406 (7)
CNOT6L		enzyme		1.387	0.00129	0.236	CDKN1B,IGFBP5,LMO3,PTEN,SEMA3E
DNMT3B		enzyme		-1.223	0.00133	0.236	AHCTF1,CHFR,CNR1,CT45A1 (includes others),EMILIN2,FOXA1,GATA5,HOXA1,HOXA13,HOXB13,JAKMIP2,KCNA1,KDELR3,LONRF1,MAGEA3/MAGEA6,MAPK4,MGST1,MID1,MYC,NFATC2,NOS2,PIK3C2B,PLAAT3,POU5F1,PSEN2,PTEN,PTN,RCAN2,RCC1,RPP25,S1PR1,SAT2,SLC30A1,SLC8A1,YOD1,ZNF692
mir-486		microRNA		-1.463	0.00133	0.236	AFF3,ANKRD12,CREBL2,DCBLD2,FOXP1,GABRE,PTEN,TWF1
epirubicin		chemical drug		-1.016	0.00133	0.236	ABCB1,CAV1,CCND1,CTNNB1,FOXM1,GSK3B,MYC,PINX1	33 (2)
FOS		transcription regulator		-1.19	0.00149	0.256	ABCB1,ALDH1A3,ANK3,ARF1,ARPC5,ATP2C1,ATXN2,CADM1,CALU,CAPN2,CCN2,CCND1,CELF2,CGA,CLIP1,CRABP1,CTSH,DEDD,EEA1,F3,FLRT2,FOSL1,FOXA1,FOXO3,FZD3,GAS1,GAS2,GAS5,GJA1,GPSM2,GREB1,GSK3B,GSR,HOXA1,HSD3B1,HSD3B2,HSP90B1,HSPB8,HTATIP2,IGFBP5,IL1A,ITGB4,KIF5B,KLHL41,LAMP2,LGALS3,LPCAT3,LPL,LTBP1,MAOA,MCM5,MDM2,MGST1,MPZL2,MT1A,MYC,NBPF1 (includes others),NFE2L2,NPPA,NPTX1,NQO1,NRIP1,NTS,OCIAD2,PCDH19,PIAS1,…	310 (3)
mir-210		microRNA	Inhibited	-2.263	0.00156	0.262	ABL1,CCN2,CLASP2,CPEB2,CXCL12,DCBLD1,EPHA3,FGFRL1,HOXA1,HOXA9,ISCU,KIAA0930,LINC01963,MDGA1,MRPL36,NPTX1,NUP210,RAD52,SETD2,TCF7L2,TERF2IP,TNPO3
LIN28B	1.27	other		-1.417	0.00178	0.267	let-7,LGR5,mir-96,MYC,POU5F1,SOX2,TGFBR1,TRIM71,WNT3
PEX5L		ion channel	Activated	2.216	0.0019	0.267	DHCR7,FDPS,HCN1,HMGCR,IDI1,PMVK
FEV		transcription regulator		0.655	0.002	0.267	ANXA2,CITED1,CNTN1,EFNA5,EPHA7,FOXA1,GABRQ,GRIA3,HTRA1,KCTD10,NR2F2,NTS,PCDH9,PROX1,SATB1,SEMA3E,SLC25A36,SLC7A8,SLIT2,TACR1,TCF7L2
VAPB		other			0.00202	0.267	let-7,mir-196,mir-221
NIBAN2		transcription regulator			0.00202	0.267	CCND1,MYC,PKM
SRGAP1	1.26	other			0.00202	0.267	CCND1,CTNNB1,MYC
miR-615-3p (miRNAs w/seed CCGAGCC)		mature microRNA			0.00202	0.267	AR,LCOR,PPARG
AHNAK		other			0.00202	0.267	CCND1,CCND2,MYC
S100A1		other			0.00202	0.267	NPPA,SLC8A1,TUBA1A
mizoribine		chemical drug			0.00202	0.267	CCND1,CDK2,SGK1
LGALS3	1.62	other		-0.557	0.00233	0.303	ABCB1,ADIPOQ,CCNB2,CCND1,CCR2,CDKN1B,COL3A1,CTNNB1,CTSH,ENPP2,GSK3B,IGFBP5,KRAS,MAP3K10,MGST1,MUC1,MYC,NFATC2,NOS2,PPARG,PTEN	433 (11)
SFN		other		1.782	0.00247	0.315	AMOT,BCL6,BTG2,CTNNB1,DSC2,DSG2,F3,SGK1,SNAI2	404 (7)
atorvastatin		chemical drug	Inhibited	-2.492	0.00287	0.339	ABCB1,ABCG1,ADIPOQ,BMP2,CAV1,CCBE1,CCL19,CCN2,CD40,CD55,CDKN1B,COPS5,CRCP,DHCR7,DMC1,F3,FDPS,GJA1,GPAM,GSR,HMGCR,IDI1,IL17RD,ITPK1-AS1,LIPG,LMOD3,LPL,MFSD14C,mir-221,MVD,NOS2,PLAT,PMVK,PPARG,S100B,TCIM,TMEM17,ZNF682	420 (7)
SNAI1		transcription regulator		0.995	0.00299	0.339	ADIPOQ,ANKRD1,CCN2,CCND1,CCND2,CD46,CD55,CDK2,CLDN1,CLDN12,CLDN4,CUX1,FLNC,FOSL1,GDF9,GLI2,ID4,INHA,LIMA1,mir-10,MSI1,MUC1,OCLN,POU5F1,PTEN,SNAI2,SOX2,TGFBR1,TMOD1,WIPF1,ZEB2	408 (7)
thioinosine		chemical toxicant			0.00309	0.339	FABP2,LPL,NOS2,PPARG
HOXC11		transcription regulator		-1.154	0.00309	0.339	CD24,GDNF,MKX,PAWR
UDP-D-glucose		chemical - endogenous mammalian	Activated	2	0.00309	0.339	CALR,HSP90B1,HYOU1,PDIA4
SIRT2		transcription regulator		-1.89	0.00313	0.339	CDKN1B,DHCR7,FNTA,HMGCR,IDI1,MVD,PMVK
AXIN1		other		0.596	0.00313	0.339	CCND1,CCND2,CEBPA,CTNNB1,GSK3B,MDM2,PPARG	34 (2)
N(6)-(3-iodobenzyl)-5'-N-methylcarboxamidoadenosine		chemical drug		0.374	0.00315	0.339	CCND1,CTNNB1,GSK3B,MYC,NPPA,RGS2	404 (7)
MYH9		enzyme		0.447	0.00315	0.339	HOXA13,HOXA9,HOXB13,MYC,SOX2,VCL
MSC		transcription regulator		0.839	0.00328	0.348	AICDA,CHST4,CSGALNACT2,DDX60,EPSTI1,FLI1,IFI44L,ITGA9,LZTFL1,PDP1,PIEZO2,PSD3,STS,SYNE2,TRIB1
Pdgf (complex)		complex		-0.202	0.00347	0.352	CAV1,CCN3,CCND1,CCND2,CDKN1B,ERRFI1,F3,FAM189B,FOXO3,GJA1,HEY2,ITGA5,JAG1,mir-221,MYC,NR4A2,PCNA,PIK3R3,PLAUR,PPARG	521 (11)
Akt		group		-0.67	0.00356	0.352	ADIPOQ,AMOT,ANKRD1,AR,BCL6,BMP2,BTG2,CCN2,CCND1,CCND2,CDKN1B,COL3A1,CTNNB1,CXCL12,ETS1,F3,FOSL1,FOXM1,FOXO3,GLI2,GSK3B,GSR,GSS,LPL,MAP2,MDM2,MSI1,MUC1,MYB,MYC,NFE2L2,NOS2,NPPA,PCNA,PLA2G4A,POU5F1,PPARG,PTN,RRM2,SGK1,SKP2,SLC4A7,SLC8A1,SNAI2,SOD2,SOX2,TNC,UTRN,XBP1	556 (13)
miR-1-3p (and other miRNAs w/seed GGAAUGU)		mature microRNA		-0.5	0.00356	0.352	ADAR,ADPGK,ANXA2,ARF3,ARID2,ASH2L,C12orf49,C1orf56,CCSAP,CHSY1,CLCN3,CORO1C,CPOX,CSRP1,GJA1,GOLGA7,H3-3A/H3-3B,H3C11,H3C2,HPS4,IFT52,ITGB4,KLHL42,LZTFL1,MXD4,NELFCD,PGM2,POM121/POM121C,PPIB,PWP1,RAB11FIP2,RBM28,SHTN1,SLC44A1,SRSF9,TWF1,UTRN
KDM3A		transcription regulator		-0.948	0.00365	0.352	ALCAM,CCN2,CCND1,CD9,ETS1,FLNC,KLF5,MYC,PCNA,TNC
SKP2	-1.17	other		-0.011	0.00365	0.352	CCND1,CCND2,CDK2,CDKN1B,FOXO3,PCNA,PHB2,POU5F1,SKP2,ZEB2	411 (9)
BMI1		transcription regulator		0.255	0.00366	0.352	AURKA,BTG2,CADM1,CASP8,CD63,CDC14A,CDKN1B,CLVS2,GLIPR1,HOXA9,ID4,let-7,PARP9,TUSC3,VEGFC,VEZT
AGT		growth factor		1.445	0.00373	0.354	ADAMTS5,ADIPOQ,ADIPOR1,ANK3,ARID2,ATP2B1,AVP,CALR,CASP8,CAV1,CCN2,CCND1,CCND2,CDKN1B,CIT,COL3A1,COX5A,CREM,CTSS,EDNRB,ERRFI1,ETS1,ETV1,F3,FGF13,FOXO3,GAP43,GAS2,GJA1,GSK3B,GSS,HMGCR,HOXA9,HSD3B1,HSD3B2,IDI1,IGFBP5,IL18R1,ITGA5,ITPKB,JAG1,KLF5,KRAS,LAMP2,MAP2,MGST1,MXD4,MYB,MYC,NOS2,NPPA,NR4A2,OCLN,PARP1,PPARG,PPFIBP1,PTEN,PTHLH,RGS2,SCN2A,SGK1,SLC8A1,SOD2,SOS2,SP1,SPTSSA,TBX5,TGFBR1,UGCG,VEGFC,ZE…	624 (14)
KMT2A		transcription regulator		-1.062	0.00401	0.374	CDKN1B,CLCN3,DUSP10,EPHB3,ETS1,HOTAIR,HOXA11,HOXA13,HOXA5,HOXA9,LRRC55,mir-196,MKX,MYC,NEK1,PIGZ,SLC16A6,TRIB1,ZIC1,ZMAT4
TCF3		transcription regulator		0.132	0.0041	0.374	ACACB,ADIPOQ,AICDA,ALCAM,AURKA,BACH2,BCL6,CCDC117,CCNB2,CCND2,CCS,CD55,CDC45,CIP2A,DCK,DSTN,EAF2,EPRS1,ESCO2,FAM86C1,GPAM,HAND1,HSD17B14,HSP90B1,HYOU1,IFI16,IGHM,IGLL1/IGLL5,INTS13,KIF11,MYC,NEK2,NELL1,NPPA,NUF2,OPTN,PARP8,PDIA4,PDIA6,PLPP5,PRC1,PRDX2,RAG2,RIPOR2,RRM2,SDF2L1,SLC12A2,SMAGP,SMARCC1,SPC24,STRN3,TENT5C,TOX,TRAF5,URB1-AS1,XBP1
MITF		transcription regulator		-0.731	0.00414	0.374	ACSL1,ALCAM,APC,APOLD1,C1orf74,CDK2,CENPF,CLCN7,CREM,DSN1,DSTYK,EDNRB,FRMD4B,GNPTAB,GREB1,HPS4,ITPKB,IVNS1ABP,LGALS3,MCM5,NCAPD2,NDST2,NUF2,OSCAR,OTX2,PHACTR1,POU3F2,POU5F1,PPM1H,PPP2CA,PSEN2,RFC5,RMI1,RRAGD,SHTN1,SLC45A2,SLC7A8,SPC24,STX7,TDRD7,TFAP2A,UBE2C,UIMC1
FSH		complex		-0.11	0.00418	0.374	ACTG2,AMH,AR,ARHGEF5,ARPC1A,ATP2B1,BMPR1A,BTG2,CAMK2G,CASP4,CCN2,CCND1,CCND2,CD55,CDK16,CENPI,CHUK,CITED1,CLIP1,COPS5,CREBL2,CREM,CTNNB1,DHCR7,DLX5,DNAJB9,DUSP3,DYRK3,FLNC,FOSL1,GDF9,HSD3B1,HSD3B2,HSF2,ID4,INHA,ITGA5,KIF5B,let-7,MAP3K7,mir-10,mir-30,MN1,MYC,NPY1R,NRG3,PAWR,PCNA,PCSK6,PDLIM3,PKM,PLAT,PRKAR1A,PTEN,RAB4A,RAB5A,RGS12,RGS7,SGK1,SMAD5,SMARCD1,TGFBR1,TRIB1,TUBA1A,VCL,VEGFC,ZNF331	562 (9)
fulvestrant		chemical drug		-0.375	0.00432	0.381	ABL1,ASNS,AURKA,AVP,BLM,BMP2,CALCB,CASP4,CAV1,CCDC80,CCND1,CDKN1B,CENPF,COMT,CTNNB1,CUZD1,CXCL12,FNTA,FOXM1,GJA1,GREB1,GTSE1,IGFBP5,KIF11,LPL,MB,MCM5,mir-221,MUC1,MYB,MYC,NOS2,NQO1,PCNA,POLE,PPARG,PRIM1,PRPS1,PTEN,RFC5,RNF4,SIAH2,SKP2,SLC9A3,SNAI2,UBE2C,XBP1,ZFX	435 (9)
U0126		chemical - kinase inhibitor		1.337	0.00458	0.4	ABCB1,ABCB11,ABCG2,ADIPOQ,BRAP,CAV1,CCN2,CCND1,CCND2,CCR2,CDK18,CDK2,CDKN1B,CEBPA,CLDN4,CTNNB1,CXCL12,DBP,DCHS1,DEPDC5,DES,DUSP10,EDNRB,EHF,ENPP2,ENPP4,ERRFI1,ETS1,ETV1,F3,FOSL1,FURIN,FUT6,GDF9,GDNF,GJA1,GSK3B,HMGCR,IDI1,IDUA,IGHA1,IGHM,IL1A,ITGA2B,ITGA5,KLF5,LAMP2,let-7,LPL,MCU,MDM2,ME1,MICU1,mir-10,MRFAP1L1,MUC1,MYC,NAT9,NFE2L2,NOS2,NPPA,NR4A2,OCLN,OSMR,PAWR,PLA2G4A,PLAUR,PLIN1,PPARG,ROCK1,SGK1…	465 (10)
SHH		peptidase		0.311	0.00467	0.4	ABCG2,AMH,BMP2,CALCB,CAV1,CCND1,CCND2,CTPS1,DLX5,ERBB4,FOXA1,GDNF,GLI2,HEY2,HHIP,HOXA13,IGFBP5,MAGI1,MCM5,MYC,NR2F2,OCLN,OTX2,PAX1,PCNA,PLAT,PMP22,PPARG,PTHLH,PYCR2,SNAI2,SOSTDC1,TBX1,TRRAP	415 (7)
22(R)-hydroxycholesterol		chemical - endogenous mammalian		-1.621	0.00472	0.4	ABCB11,ABCG1,APOC1,ERVW-1,GCM1,HAS3,LIPG,LPL,NOS2,PLTP
RALA		enzyme		0.447	0.00492	0.412	CD24,CTNNB1,FOXO4,NPPA,PLAUR,VEGFC
TERT		enzyme		-0.893	0.0054	0.44	ALDH1A3,AMACR,AR,ASNS,CALU,CAV1,CCN2,CCND1,CD24,ETS1,HDHD5,HTRA1,IFI16,KDM5C,LIPG,MFGE8,MYC,NUCKS1,PALM2AKAP2,PLTP,POU5F1,PSCA,RAB9A,RRM2,SOD2,TBX3,XBP1
mir-9	-1.26	microRNA		0.678	0.00544	0.44	AR,BCL6,CTNNB1,ETS1,JAK1,NR2E1,PMP22,RAP2A
mir-155		microRNA		-0.274	0.00548	0.44	AICDA,ANXA2,APAF1,BCL6,CCND1,CD47,CDC73,CEBPA,CLDN1,DYNC1I1,FOXO3,INPP5D,IRF8,MAF,MYB,NOS2,PPARG,PTEN,RIPK1,S1PR1,SMAD5,TNPO3	413 (7)
RB1		transcription regulator		-1.041	0.00578	0.44	APAF1,ATAD2,BLM,CASP4,CASP8,CCN2,CCND1,CDK2,CDKN1B,CEBPA,CHCHD3,CITED2,CMAS,CPA4,DCK,EHD3,EI24,F3,FABP2,FOSL1,GLI2,GPR156,GPR19,GPR63,GRPEL1,H2AC8,H4-16,HAUS1,KRT10,LGR5,MAF,MAGEF1,MAPK4,MCM5,MECR,MRPL17,MYB,MYC,MYH4,NDUFA5,NDUFA6,NDUFA9,NDUFS4,NIT1,PARP1,PCNA,PMPCB,PPARG,PPFIBP1,PRKAR1A,PSEN2,RAD51AP1,RANBP1,RFC4,RMI1,RRM2,SDHC,SH3BP2,SKP2,SLBP,SOD2,TCP10/TCP10L2,TMPO,TOB2,TUBA1A,TUBG1,TXN2,ZEB2…	411 (8)
TNFSF13		cytokine		-0.574	0.00588	0.44	AICDA,BCL6,CCND2,IGHA1,MAF,MCM5,MYC,PCNA,XBP1	406 (7)
MEN1		transcription regulator		0.736	0.00601	0.44	CASP8,CCNB2,CCND1,CDKN1B,CTNNB1,GAS1,HOXA9,let-7,PTN,PTPRZ1	406 (7)
MIR124		group		0.995	0.00601	0.44	AR,CAV1,CEBPA,DLX5,GRIA3,IQGAP1,RAP2A,ROCK1,SNAI2,SRGAP1
imipramine blue		chemical drug		1.48	0.00601	0.44	AURKA,CASP4,CCND1,CDK2,CENPF,FOXM1,let-7,PCNA,SKP2,SOD2
TAF4		transcription regulator		-0.711	0.00606	0.44	AR,BCL6,CARMIL1,CCN2,CCND1,CDH11,CLDN1,EHF,ETS1,GAS1,GAS2,GAS5,KLF5,KRTAP3-3,LUM,PBK,PTN,SCUBE1,TAF13,VEGFC
miR-291a-3p (and other miRNAs w/seed AAGUGCU)		mature microRNA		0.999	0.00606	0.44	ADAM9,ANKRD52,CCND1,CCND2,CD24,CD46,CENPF,ERBB4,FAM13B,GPSM2,KIF23,KLHL12,NIPSNAP2,NR4A2,PBK,PCGF5,PRC1,STX11,TEX30,TMEM263
lovastatin		chemical drug		-1.585	0.0061	0.44	ADIPOQ,AR,AVP,CCN2,CCND1,CDKN1B,DHCR7,FAM189B,FDPS,GAP43,GDNF,GNPAT,GPAT4,HMGCR,IL1A,MVD,MYC,NKX6-2,NOS2,PIK3R3,PLAT,PMVK,POLG,PTHLH,RHOU,ZIK1	482 (10)
lenalidomide		chemical drug		1.477	0.00618	0.44	CAV1,CCND1,CEBPA,CEP72,CITED2,CNKSR2,CRBN,CTNNB1,CTTNBP2,DLD,DTNA,FANCI,FZD10,GINS4,HLA-DPB1,IFIH1,INAFM2,LIMA1,LPL,MAP2,MARCHF2,MB,mir-181,MRS2,MTAP,MYB,MYC,NFKBIZ,OTUD1,PGM2,PTEN,PTPRM,RAD18,SEC24A,SLC7A2,SNRPN,SPSB1,TCF7L2,TRIM4,UTRN,WNT3,XBP1,ZNF148
lithium chloride		chemical drug		-0.012	0.00621	0.44	AMH,AR,BMP2,CCND1,CDKN1B,CTAGE9 (includes others),CTNNB1,CTNND2,FABP2,FDPS,GDNF,GRIN2B,GSK3B,HMGCR,IDI1,MYB,MYC,NOS2,PCNA,PLIN2,POU5F1,PPARG,TBX5,TGFBR1	410 (7)
QRFP		other		-0.927	0.00649	0.44	ACSL1,CEBPA,LPL,PPARG
CUL1		enzyme			0.00649	0.44	CCND2,CDKN1B,MYC,SKP2	134 (5)
MM-401		chemical reagent		-1	0.00649	0.44	HOXA11,HOXA13,HOXA9,MYC	20 (2)
artemisinin		chemical drug		-1.022	0.00649	0.44	CCND1,CDK2,CDKN1B,MDM2
IGFBP2		other		0.444	0.00654	0.44	CADM1,CCND1,CD24,COL14A1,ESCO2,ITGA5,LGR5,MRPL30,MYC,NF1,NMU,NUP210,PTEN
CDX2		transcription regulator		0.86	0.00656	0.44	ABCB1,ABCB10,APC,BORCS5,CAV1,CD9,CLDN1,ETS1,GLI2,HNF1B,HOXA11,HOXA13,HOXA5,HOXA9,ITGB4,KLF5,LAMP2,mir-10,MYC,NR2F2,NTS,PARD6A,POU5F1,PTEN,SLC7A8,SOX2,TCF7L2,VTI1A
EGR3		transcription regulator		-0.464	0.00697	0.444	B3GALT6,BCL6,GDNF,HS3ST2,MXRA8,MYB,MYC,NF1,RCCD1,SLC15A2,SLIT2,ZEB2
arsenic trioxide		chemical drug		0.486	0.00699	0.444	ATP2B1,ATP2C1,ATP6V1A,AURKA,BCAT1,CALR,CASP8,CCND1,CDC45,CTNNB1,CYB5R1,DHCR7,FADS1,FDPS,GLRX2,GSR,HMGCR,HSP90B1,HYOU1,IDI1,IFRD1,KEAP1,KIF11,MAF,MAPK4,ME1,mir-296,mir-30,MT1F,MYC,NDUFA4L2,NDUFA6,NDUFA7,NFE2,NFE2L2,NOS2,NQO1,NR2F2,PCNA,PDIA4,PDIA6,PFKFB1,PIK3R4,PPA2,PPARG,PPP2R5A,PTEN,RAB4A,RARB,SDHC,SKIL,TMOD1,TNFRSF1A,VCP,XBP1,ZDHHC17	449 (9)
miR-339-5p (and other miRNAs w/seed CCCUGUC)		mature microRNA			0.00731	0.444	BCL6,HOXA1,HOXA11
miR-330-5p (and other miRNAs w/seed CUCUGGG)		mature microRNA			0.00731	0.444	CD47,ETS1,SMO
mir-32		microRNA			0.00731	0.444	BTG2,MDM2,TSC1
PTP4A2		phosphatase			0.00731	0.444	CTNNB1,PTEN,VCL
SLC9A3R2		transporter			0.00731	0.444	CCND1,CDKN1B,MYC
KP-SD-1		chemical - kinase inhibitor			0.00731	0.444	CCND1,CDKN1B,NOS2	404 (7)
15(S)-HETE		chemical - endogenous mammalian		0.4	0.00733	0.444	ABCG1,F3,FOSL1,HMGCR,NOS2,PPARG	383 (7)
IGFBP7		transporter		-0.6	0.00733	0.444	ASNS,CCND1,CDKN1B,MYC,PCNA,SOD2	405 (7)
WNT4		cytokine		0.478	0.00759	0.448	BMP2,CCND1,CTNNB1,EAF1,EAF2,FKBP4,GAS1,LHX1,PLIN2
Atrial Natriuretic Peptide		group		-1	0.00767	0.448	ADIPOQ,AVP,CCN2,POU5F1,TNC	404 (7)
SNHG20		other		0.385	0.00767	0.448	CCND1,CTNNB1,GSK3B,MYC,ZEB2
OIP5-AS1		other		-0.381	0.00767	0.448	CCND1,CEBPA,mir-154,MYC,PTEN
medroxyprogesterone acetate		chemical drug		-0.21	0.00779	0.449	ABCB10,ASPM,BTG2,CCNB2,CCND1,CDKN1B,CENPF,CLDN1,ETS1,F3,HTRA1,IL1A,KIF11,KLF5,MCM5,MPZL2,MYC,NEK2,PBK,PRC1,ROBO1,SGK1,SP1,TNC	584 (10)
PIM1		kinase		-1.098	0.00783	0.449	ABCB1,ABCG2,CCND2,CDKN1B,CTLA4,DNM1L,FOSL1,IGFBP5,MDM2,MYC,OSCAR,SKP2,VCP
CCND1	-1.22	transcription regulator		-1.339	0.00807	0.45	ALDH1A3,AR,ASPM,ATAD2,AURKA,CALU,CCND1,CCND2,CDC45,CDK2,CDKN1B,CENPF,CIP2A,DTL,ENPP2,ERI1,ERRFI1,ESCO2,FAM120A,FAM204A,FOXM1,GALNT11,HJURP,HSPB8,KIF11,KIF20B,KRT10,LINC00667,MARCKS,MARK1,MC4R,MNS1,MTFR2,MYC,NOP2,PCNA,PCYT1B,PDLIM3,PPARG,PPFIA2,PTBP3,RFC5,RGS2,RRM2,SATB1,SOX2,SRGAP2,ST6GALNAC5,TMEM17,TRAIP,TRIP13,TSC1,UAP1,UTRN,ZFP28,ZNF148,ZNF783	404 (6)
HRAS		enzyme		-0.559	0.00809	0.45	ADGRE5,ADRA2C,ALDH1A3,AMACR,ANKRD1,ANXA2,ARF1,ASNS,ATP1A3,AURKA,B4GALT3,BTG2,CALU,CAPN2,CAV1,CCDC80,CCN2,CCND1,CCND2,CD24,CDK2,CDKN1B,CGA,COL3A1,CSRP1,CTNNB1,CTSS,CTSZ,CXCL12,EIF2D,ETS1,FLRT2,FOSL1,FOXM1,FURIN,GJA1,GNA14,HDHD5,HEY2,HTRA1,IFI30,IGFBP5,IGKC,IGLL1/IGLL5,IL17RD,IL1A,ITGA5,ITGB4,KLF5,KRAS,let-7,LIPG,MDM2,MFGE8,mir-10,MYC,NCOR2,NEXN,NOS2,NPPA,NQO1,NUCKS1,OXCT1,PALM2AKAP2,PAWR,PCNA,PCYT…	470 (9)
SMARCB1		transcription regulator		1.283	0.00812	0.45	ABCB1,ACSL1,AURKA,BICD1,CCND1,COL14A1,CYP3A7,DSC2,DSG2,GJA1,IFI16,IL1A,KIF11,KIF23,KLHL4,MCM5,MDM2,MYC,PFKFB1,PGLYRP1,POU5F1,PPARG,PRIM1,PTN,RAB36,RAD51AP1,RFC5,SKP2,SMAD5,TCF21,TMOD1
Sos		group			0.00814	0.45	ALDH1A3,ANK3,ATP2C1,CADM1,CLIP1,DEDD,EEA1,FLRT2,GAS2,GSK3B,GSR,HOXA1,HSD3B1,HSPB8,IGFBP5,KIF5B,KRAS,MAOA,MGST1,MPZL2,NFE2L2,NPTX1,NRIP1,PIAS1,PTPRZ1,RAB11FIP1,RBP1,RIPK1,SEMA3E,SIRPA,SMURF1,STX11,TNMD,TPD52,UGCG,UTRN
REST		transcription regulator		1.265	0.00862	0.473	ARRDC3,AVP,B3GAT1,CACNG2,CDKN1B,CEBPA,CXCL12,EFNA5,FGF12,FUT9,GAP43,GRIN2B,KCNAB2,KCNQ2,mir-204,mir-346,mir-9,MIXL1,MYC,NELL1,NPPA,OTULINL,POU5F1,RGS7,S100B,SCG3,SCN2A,SLC18A3,STMN2
GNAQ		enzyme		0.199	0.0088	0.479	ABCB1,ANKRD1,BMP2,BTG2,CCN2,CCND1,CITED2,CREM,CXCL12,GJA4,HSPB8,KCNK2,KLHL41,MGST1,MYC,NPPA,NR4A2,PDE10A,PLAT,PLAUR,SGK1,SLC8A1,STMN2	429 (9)
EPHB6		kinase		-0.659	0.00899	0.484	BMPR1A,let-7,mir-10,mir-130,mir-221,mir-30,mir-451,mir-506,mir-765,SMARCC1,TRIB1
LGALS1		other		0.249	0.00906	0.484	ANK3,CCND2,CDKN1B,CTLA4,DHCR7,DISP1,F3,IFNGR1,IGHM,IL1A,KRAS,LGALS3,MAF,ROCK1,TOX
APC	1.22	enzyme		1.264	0.0093	0.485	ADGRV1,CCND1,CCND2,CD55,CTNNB1,CXCL12,EPHB3,FABP2,GLI2,IGFBP5,JAG1,let-7,LGR5,LPL,mir-10,mir-181,mir-196,mir-515,MYC,NOS2,PLA2G4A,PTEN,SGK1,SNAI2,TIGAR,TULP3	54 (3)
LMNA		other		-0.577	0.0094	0.485	ACKR4,AHCTF1,ARRDC4,CCN2,CD28,CEBPA,COL3A1,COL8A1,DES,EFNB3,ELK4,FAM13C,GJA1,GLIS3,H3-3A/H3-3B,HAS3,HNF1B,IFIH1,IGF2R,IRF8,KLF5,LPAR4,MXD4,NDST2,NPPA,PCDH7,PDCD6IP,PMF1/PMF1-BGLAP,PPARG,PPM1H,PTEN,RAPGEF1,RCCD1,RESF1,SLC22A23,SMARCC2,SP1,TEC,TMPO,TNMD,VCP,ZNF613
honokiol		chemical - endogenous non-mammalian		0.447	0.00965	0.485	ADIPOQ,CCND1,CCND2,CDK2,CDKN1B,IQGAP1,NOS2,PPARG,PTPN6	412 (8)
MAP2K1/2		group		-0.392	0.00974	0.485	CCN2,CCND1,CCND2,CDKN1B,FOSL1,FURIN,GJA1,JAG1,JAK1,KLF5,let-7,mir-10,mir-204,mir-221,MYC,NOS2,PCNA	409 (7)
EGFR		kinase		-1.232	0.0098	0.485	ABCG2,AHCTF1,AR,BCL6,C12orf49,CAPZA2,CASP4,CAV1,CCN2,CCND1,CD47,CDK2,CDKN1B,COL3A1,COL8A1,CRMP1,CTNNB1,CXCL12,CXCL14,DSC2,DSG2,ENOPH1,ERBB4,F3,FOSL1,GAS5,GJA1,HSP90B1,IGFBP5,IVNS1ABP,JAG1,LAMA4,MARCKS,mir-221,mir-30,MT1F,MUC1,MYC,NOS2,NPPA,NSF,OSMR,PCNA,PKM,PLA2G4A,PLAT,PLAUR,PLCG1,POU5F1,PRKAR1A,PSMB4,PTEN,RANBP1,SDF2L1,SERPINE2,SKP2,SLC4A7,SNAI2,SOX2,SPRY2,TNC,TUBG1,VCL,ZEB2	518 (9)
N-cor		group		1.134	0.01	0.485	ACACB,ACSL1,ADIPOQ,ARNTL,CCND1,CTSS,CXCL14,HEBP1,IL1A,PLIN1,PLIN2,RARB,RNF144B,SGK1,SLC44A1,SNAI2,STMN2,TBX1,TBX5,WIPF1,ZNF703
NCOA2	1.27	transcription regulator		-0.571	0.01	0.485	ABCB11,ADIPOQ,APC,AR,BMP2,CCND1,CEBPA,CTNNB1,GBE1,HMGCR,IDI1,IL1A,LIPG,LPL,MYB,PGM3,PLIN1,PLIN2,PLTP,PPARG,SLC3A1
MTOR		kinase		-0.635	0.01	0.485	ACACB,ACADM,ADPGK,ALDH1A3,AMACR,AR,ATP2B1,BEX1,CASP8,CCND1,CD40,CEBPA,CITED2,CTNNB1,EPRS1,FDPS,GAP43,HSP90B1,IFI16,IL1A,INHA,IRF8,MAP2,MB,MDM2,MEFV,MUC1,MYC,NDUFA6,NOS2,PCNA,PFKFB2,PIAS1,PKM,PPARG,PPIB,PPP2CA,PRKAR1A,PRKAR2B,PTEN,PTPN6,RAB4A,RBM5,RPL32,S1PR1,SGCB,SKP2,SLC12A2,SNAI2,SND1,SOAT1,SRPX,TNFRSF1A,UBE2C,UTRN
HOXA11	1.37	transcription regulator		0	0.0105	0.485	CD47,CDKN1B,GCM1,GDNF,HOXA11,ITGA8
mir-154	-1.7	microRNA		0.639	0.0105	0.485	CCND1,CDKN1B,MYC,PLAUR,PMP22,PTEN
thapsigargin		chemical toxicant		0.737	0.0113	0.485	ABCB1,ABCG2,ACADM,ADCY1,ADIPOQ,ADIPOR1,AR,ASNS,AVP,BCL6,CALR,CAPN7,CAV1,CCND1,CLDN4,CREM,DNAJB9,EIF2A,ERRFI1,ETS1,HMGCR,HSP90B1,MYC,NFE2L2,NOS2,PAWR,PCNA,PPP2CA,PTPN6,RIPK1,SGK1,TMEM100,VCL,XBP1
methylselenic acid		chemical reagent		0.768	0.0114	0.485	AR,ATAD2,AURKA,CADM1,CAMK2N1,CCNB2,CCND1,CDC14B,CDH7,CDK16,CDK2,CENPF,DNAJB9,DUSP10,ERP44,FOXA1,FOXM1,GPR37,HSP90B1,IPO8,ITGB4,JAK1,KIF11,KIF20B,MAPK8,MCM5,MYC,NQO1,PCNA,PDIA4,PPP2R5A,PTEN,RAB29,RABAC1,RAD9A,RFC5,RRM2,SGK1,SNAI2,STX7,TAF6,VEGFC,ZFX,ZNF217
rhodamine 6G		chemical toxicant	Activated	2	0.0117	0.485	CCNB2,CCND1,PCNA,PRC1
MEDAG		other		0	0.0117	0.485	FABP2,LPL,PLIN1,PPARG
STAG1	1.44	transcription regulator			0.0117	0.485	MYC,PCDH7,PCDHB11,PCDHB15
bisphenol A		chemical - endogenous mammalian		-0.442	0.0118	0.485	ADIPOQ,APEH,AR,ARNT2,CCN2,CDKN1B,CITED2,CTBP1,CXCL12,DNM1L,FABP2,HSP90B1,IKBKB,KLHL41,LAMP2,MAOA,NR4A2,OCLN,ODR4,PCNA,PKM,POU5F1,PPARG,PRDX2,SKIL,SNRPA1,SOX2,SRD5A3
dihydroartemisinin		chemical drug		-1	0.0118	0.485	CCND1,CDK2,CDKN1B,MDM2,MYC
L1CAM		other		-1.941	0.0118	0.485	IDI1,LGR5,NOS2,SMOC2,STMN2
FOXD3		transcription regulator		0.068	0.0118	0.485	FOXA1,FOXM1,POU5F1,SKP2,SOX2
NTF3		growth factor		-1.671	0.0119	0.485	CCND2,CDKN1B,ETV1,GJA1,GRIN2B,PVALB,XBP1
KIF3A		enzyme		1.082	0.0119	0.485	CTNNB1,FDPS,GLI2,HMGCR,IDI1,MVD,MYC
ESR2		ligand-dependent nuclear receptor		-0.229	0.012	0.485	ADAMTS5,AK7,APC,AR,ARL4A,ARNT2,ARRDC4,ATP2B1,AVP,BCAT1,BMP2,CABP7,CACNA1D,CALCB,CAPN2,CAV1,CCN2,CCN3,CCND1,CDKN1B,CGA,CHUK,CLDN1,CLDN4,CPM,CST2,CTNNB1,CXCL12,CYP2B7P,DHCR7,DNAJC1,DUSP10,ENPP2,EPHA3,ETV1,FBLN1,FOXA1,FOXM1,FOXO3,GPSM2,GREB1,HAND1,HEBP1,IKBKB,IL1A,JAG1,JAK1,LPL,LRATD1,LRP11,LTBP1,MAOA,MAP3K7,MAPK4,ME2,MUC1,MYC,NELL2,NOS2,OCLN,PCYOX1,PDLIM3,PLAT,PLAUR,PLIN2,POU5F1,PPP1R12A,PTEN,ROCK1…
Rock		group		0.47	0.0121	0.485	BMP2,CAVIN1,CCN2,CCND1,COL3A1,DES,ETS1,F3,MYC,NPPA,PPARG,PPP1R12A
GNAS		enzyme		-0.421	0.0121	0.485	CDK2,CEBPA,GDF9,GLI2,INHA,MYC,PLA2G4A,POU1F1,PPARG,PTHLH,SCG3,SYK
CCNK		kinase		-0.673	0.0121	0.485	ATR,CBY1,FANCI,PLTP,RFC4,RFC5,SMARCC2,SMARCD3,UBE2T
paricalcitol		chemical drug		0	0.0121	0.485	BMP2,COL3A1,CYP3A7,F3,MAPK8,NOS2,NPPA,PCNA,TRPV6
IGF2BP1		translation regulator		0.315	0.0123	0.485	COL14A1,KRAS,LIN28B,LUM,MYC,PTEN,TNC,WNT3
MBD3		other			0.0127	0.485	APC,BTRC,CCND1,CCND2,CTNNB1,EFNA5,FOSL1,FZD3,GSK3B,HTRA1,LGR5,MAPK8,MDM2,MYC,PPP2R2C,RHOU,VANGL2
ETV5		transcription regulator		-0.081	0.0127	0.485	ALCAM,BEX1,CAV1,CAVIN1,CCND1,CHSY1,CLDN1,CLDN4,CTNNB1,CXCL12,EGFL6,FOXM1,ITGA5,LGALS3,MAF,MYB,PKP2,PMP22,SNAI2,SOAT1
imatinib		chemical drug		1.494	0.0131	0.485	ABL1,ATP2B1,ATP2C1,ATP6V1A,AURKA,BCAT1,BMP2,CALR,CASP8,CCND1,CCND2,CDC45,CDK2,CDKN1B,CEBPA,CITED2,COL3A1,CTNNB1,CXCL12,FOXO3,HSP90B1,HYOU1,IFRD1,IGKC,KIF11,MAPK4,MDM2,MYC,NDUFA4L2,NDUFA6,NDUFA7,NFE2,NQO1,NR2F2,OPTN,PCNA,PDIA4,PDIA6,PIAS1,PIK3R4,PLIN2,PPA2,PPP2R5A,RAB4A,RAG2,RAPGEF1,SDHC,SKP2,TMOD1,TNFRSF1A,VCP,ZDHHC17
KLF4		transcription regulator		-0.652	0.0134	0.485	ALCAM,BMPR1A,CCN3,CCND1,CCND2,CDKN1B,CEBPA,CITED1,COL8A1,CTNNB1,DLX3,EMX2,ETV1,FABP2,FOXE1,FOXM1,GREB1,HAND1,HEY2,IFITM3,IRF6,KLF5,LGR5,MRC1,MYC,NF1,NOS2,NPPA,OTX2,PLAT,PLAUR,POU5F1,PPP2CA,RYBP,SLC4A7,SNAI2,SOD2,SOX2,TBX3,TGFBR1,TNC,WNT3
YAP1		transcription regulator		-0.815	0.0138	0.485	ANKRD1,BMP2,CASP8,CCDC80,CCN2,CCND1,CTNNB1,FAM238C,FOXM1,HMGCR,IL1A,ITGA5,JAK1,KIF23,let-7,LPL,mir-10,mir-196,mir-28,mir-9,MYC,NEK2,NPPA,NUPR1,OCLN,PTEN,RRM2,SNAI2,SOX2,TEAD4,VCL
acetaminophen		chemical drug		-0.079	0.0141	0.485	ABCB1,ABCB11,ABCG2,ACADM,AMACR,BTG2,CASP8,CCND1,CCR2,CPS1,CYP3A5,GSR,HMGCR,IFRD1,IL1A,let-7,ME1,mir-122,mir-1224,mir-130,mir-154,mir-30,MYC,NOS2,NQO1,PCNA,PLAUR,TUBA1A
carbamylcholine		chemical drug		-0.194	0.0141	0.485	BTG2,CCND1,CGA,CHUK,MAPK8,NOS2,NPPA,PLCG1,PTHLH,RGS2
DDX17	-1.41	enzyme		-1.452	0.0145	0.485	CCND1,FOSL1,HTRA1,MDM2,mir-515,MYC
hydrogen peroxide		chemical - endogenous mammalian	Inhibited	-2.876	0.0146	0.485	ABCB1,ADAM9,ADIPOQ,ANKRD1,ANXA2,APAF1,AR,ATP6V1A,AURKA,BAG4,BTG2,BTRC,CAV1,CCN2,CCND1,CCR2,CD55,CD63,CDK2,CDKN1B,CNR1,CTNNB1,CTSS,CUX1,DHCR7,DUSP10,EID1,ENPP2,ETS1,FDPS,FOSL1,FOXM1,FOXO3,FOXO4,GRK2,HMGCR,HSPB2,ISCU,KRAS,let-7,LGR4,MAPK8,MB,MDM2,mir-10,mir-130,mir-181,mir-28,mir-30,MUC1,MYC,NEK1,NFE2L2,NOS2,NQO1,PARP1,PDIA4,PLAUR,POU5F1,PPARG,PRDX2,PTEN,PTN,RAB36,RASSF8,RCC1,RIPK1,SGK1,SLC30A1,SNA…
miR-221-3p (and other miRNAs w/seed GCUACAU)		mature microRNA		-0.563	0.015	0.485	APAF1,CDKN1B,FOXO3,GAS5,PPP2R2A,PTEN,PTPRM,SH3BP2,SOD2
progesterone		chemical - endogenous mammalian		0.129	0.0152	0.485	ABCB1,ABCG2,ACSL1,ADIPOQ,ALDH1A2,AMY2A,AR,ARL4A,ARNTL,AURKA,BCAT1,BCL6,BMP2,CADM1,CALCB,CAPRIN2,CAV1,CCNB2,CCND1,CCR2,CD40,CDH11,CDK2,CDKN1B,CITED2,CLDN4,CNR1,COMT,CRCP,CXCL12,CYP3A5,DBP,ELOVL2,ENPP2,EP400,ERRFI1,F3,FKBP4,FUT9,GAP43,GJA1,GPAM,GREB1,GRIA3,HMGCR,HOXA11,IDH2,IGFBP5,IL1A,INHA,ITGA5,KLF5,LGALS3,LGR5,LPL,MAOA,MCM5,MDM2,ME1,MRC1,MUC1,MYB,MYC,NOS2,NPL,NPY1R,OCLN,PARM1,PCNA,PKM,PMP22,PPAR…
EIF4G2		translation regulator		-0.478	0.0155	0.485	CCND2,KLF5,PLAT,POU5F1,SERPINE2,SOX2,TBX3
PRKAR2B	-1.31	kinase		-0.728	0.0155	0.485	NR4A2,NTS,PCNA,POU1F1,PPARG,PRKAR1A,PRKAR2B
IFT88		other		1.604	0.0156	0.485	ADIPOQ,CEBPA,FDPS,HMGCR,IDI1,MVD,PPARG,PYCR2
ROCK1	1.26	kinase		-0.594	0.0156	0.485	CCN2,CCND1,CCND2,COL3A1,COL8A1,ETS1,LAMA4,NPPA
Hdac		group		0.588	0.0156	0.485	APAF1,BCL6,BMP2,CCND1,CTNNB1,EDNRB,EMX2,FOSL1,FOXA1,GDNF,GLI2,HNF1B,HOXA11,HTRA1,ITGA8,let-7,LHX1,LIN28B,MT1F,MYC,RARB,ROBO2,SLC8A1,SMARCD3,SMO,SPRY2,TBX3,TCF21,TNFSF4,ZEB2
VHL		transcription regulator		1.11	0.0156	0.485	ARPC1A,CAV1,CCN2,CCND1,CDKN1B,CLDN4,COPS5,CXCL12,DECR1,F3,GBE1,GLCE,IFITM3,ITGA5,MAF,mir-28,NEK8,NFE2,PCNA,PTHLH,RAP1B,RHOF,SKP2,SOD2,VEGFC
CDK2AP1		other			0.0157	0.485	BTRC,CCND2,CDK2,CTNNB1,FOSL1,FZD3,GSK3B,MAPK8,MYC,RHOU,VANGL2
E2F6		transcription regulator		0	0.0157	0.485	APAF1,CDC45,EFNA5,GJA1,MCM5,METTL2B,MYC,PRKAR1A,RAD51AP1,RECQL,RFC4,RFX5,RRM2,ZNF43
SGK1	1.4	kinase		-1.521	0.0157	0.485	CCN2,CDKN1B,CEBPA,GRIN2B,KCNA1,KCNA2,KCNA3,KCNA4,KCNQ2,PPARG,SLC15A2,SLC9A3,SMO,TRPV6
lonaprisan		chemical drug			0.016	0.485	CCND1,MYC
endrin		chemical toxicant			0.016	0.485	CEBPA,PPARG
FAM120B		other			0.016	0.485	ADIPOQ,PLIN1
SLC27A4		transporter			0.016	0.485	CEBPA,PPARG
PIK3AP1		other			0.016	0.485	CEBPA,IRF8
RPRD1B		other			0.016	0.485	CCND1,MYC
C1QL4		other			0.016	0.485	CEBPA,PPARG
CCDC88C		other			0.016	0.485	CCND1,MYC
METTL8		enzyme			0.016	0.485	CEBPA,PPARG
lauroylcarnitine		chemical - endogenous mammalian			0.016	0.485	CLDN1,CLDN4
MINDY3	1.3	enzyme			0.016	0.485	CDK2,CDKN1B
Aldosterone-MR dimer		complex			0.016	0.485	KRAS,SGK1
CTNNβ-LEF1		complex			0.016	0.485	CCND1,MYC
Hat		complex			0.016	0.485	NOS2,SLC8A1
PROTEASE		group			0.016	0.485	F3,HSD3B1
RRAD		enzyme			0.016	0.485	CCND1,LPL
FZD1		G-protein coupled receptor			0.016	0.485	ABCB1,CTNNB1
PTPA		phosphatase			0.016	0.485	MYC,VCP
mir-331		microRNA			0.016	0.485	MYC,PLAUR
CCNDBP1		other			0.016	0.485	CCND1,MKX
SLC3A2		transporter			0.016	0.485	ANKRD1,CCN2
ABCG2	1.36	transporter			0.016	0.485	ABCG2,GSR
TIMM50		phosphatase			0.016	0.485	HSD3B1,HSD3B2
DDX4		enzyme			0.016	0.485	IFITM3,POU5F1
TFPI2		other			0.016	0.485	ABCB1,CCND1
AGXT		enzyme			0.016	0.485	COL3A1,NPPA
RGS20		enzyme			0.016	0.485	CTNNB1,GSK3B
HSPH1		other			0.016	0.485	BCL6,MYC
PPP2R5A	-1.33	phosphatase			0.016	0.485	CTNNB1,MYC
RP11_469A152		other			0.016	0.485	POU5F1,SOX2
phenoxyacetic acid		chemical reagent			0.016	0.485	MYB,MYC
milrinone		chemical drug			0.016	0.485	CREM,F3
neratinib		chemical drug			0.016	0.485	CCND1,CDKN1B
butyrine		chemical - endogenous mammalian			0.016	0.485	MYB,MYC
palmitoylcarnitine		chemical - endogenous mammalian			0.016	0.485	CLDN1,CLDN4
procaine		chemical drug			0.016	0.485	HMGCR,RARB
gamma tocopherol		chemical drug			0.016	0.485	NOS2,PPARG
lysophospholipids		chemical - endogenous mammalian			0.016	0.485	CLDN1,OCLN
oleylamide		chemical - endogenous mammalian			0.016	0.485	LPL,PPARG
CDK4		kinase			0.016	0.485	AURKA,CDC45,CDKN1B,CENPF,CIP2A,DTL,ENPP2,ERI1,FAM204A,GALNT11,HJURP,KIF11,KIF20B,LINC00667,MC4R,MNS1,MTFR2,PDLIM3,PTBP3,RFC5,RGS2,SATB1,TMEM17,TRIP13,UTRN,ZFP28,ZNF783
ERBB4	-2.09	kinase		-0.406	0.0164	0.485	ADAM9,BTG2,CADM1,CASP4,CCND1,COL3A1,CTNNB1,CXCL12,ERBB4,GAP43,GJA1,IGFBP5,MYC,SERPINE2,SLK,TNC,WWP1
globotriaosylceramide		chemical - endogenous mammalian			0.0165	0.485	EEA1,LAMP2,POU5F1
KLF8		transcription regulator			0.0165	0.485	CCND1,EPSTI1,USP44
CDK12		kinase			0.0165	0.485	ATR,FANCI,SMARCC2
Crnde		other			0.0165	0.485	CCND1,CTNNB1,MYC
MIR4269		microRNA			0.0165	0.485	CCN2,MYC,TEAD4
MYCT1		other			0.0165	0.485	CD9,MXD4,PF4
SOX15		transcription regulator			0.0165	0.485	CCN2,OTX2,PYCR2
CDC27		other			0.0165	0.485	CCND1,SKP2,UBE2C
delta-aminolevulinic acid		chemical - endogenous mammalian			0.0165	0.485	ABCB6,F3,JAK1
quinapril		chemical drug			0.0165	0.485	CCN2,NOS2,PTHLH
Vegf		group		-1.424	0.0167	0.487	ABCB1,ACKR4,APAF1,ARNTL,ASNS,AURKA,BMP2,BTBD3,CASP8,CD40,CD46,CDC14A,CDC45,CDK2,CENPF,CHST7,CLDN1,CRABP1,CTNNB1,CXCL12,DCBLD2,DNAJB9,EHF,ENPP2,ETS1,F3,FAIM2,FOSL1,FOXM1,GPSM2,HTR7,IL17RC,IL1A,KIF11,KIF15,KIF20B,LRIG1,MAGI1,MAPKAPK2,MCM5,MFSD4A,MID1,mir-10,MYC,NCOA2,NEK2,NOP2,NOSTRIN,NPL,NR2F2,NR4A2,OSMR,PDE7B,PLAUR,PMCH,PMP22,PRC1,PTHLH,PTPRR,RCC1,RGS2,SGK1,SKP2,SLC7A2,SLK,SMAD5,TAAR5,TACR1,TNC,T…
CSF1R		kinase		-1.505	0.0171	0.487	CCND1,CCND2,CDKN1B,IL1A,LGR5,MRC1,MYB,MYC,NOS2,PCNA
NR2F1		ligand-dependent nuclear receptor		0.629	0.0171	0.487	ACADM,ALDH2,CDH8,FNBP1,HNF1B,JAG1,LPL,POU5F1,RARB,SPRY2
Ncoa-Nr1i2-Rxra		complex		0.447	0.0172	0.487	ABCB1,CYP3A5,CYP3A7,NOS2,SLCO1B1
CMKLR1		G-protein coupled receptor		-1.067	0.0172	0.487	ADIPOQ,CCNB2,CCND2,CD55,PLIN1
BCO1		enzyme			0.0172	0.487	ARRDC3,DECR1,ELOVL2,HTATIP2,PPARG
miR-210-3p (miRNAs w/seed UGUGCGU)		mature microRNA		-0.692	0.0172	0.487	FGFRL1,HOXA1,ISCU,NPTX1,RAD52
ECM1		transporter		-1.157	0.0172	0.487	MUC1,POU5F1,PTHLH,SNAI2,ZEB2
trichloroethylene		chemical toxicant		0.832	0.0176	0.489	CD47,CD63,CITED2,COL3A1,MAPKAPK2,MDM2,MFGE8,NR2F6,PDCL3,PTEN,RAB9A,SOS2,TNFRSF1A
MUC1	-1.27	other	Inhibited	-2.728	0.0176	0.489	CCND1,CCND2,CD40,CDH11,CDKN1B,CTNNB1,IKBKB,MGST1,MRC1,MUC1,MYC,SNAI2,SOD2
hydroxyurea		chemical drug		-1.772	0.0176	0.489	ABCB1,CCND1,CCND2,CDC45,CDKN1B,CGA,HJURP,MARCKS,MCM5,MDM2,MYC,RRM2,SPDYA
benzene		chemical toxicant		0.832	0.0176	0.489	CD47,CD63,CITED2,COL3A1,MAPKAPK2,MDM2,MFGE8,NR2F6,PDCL3,PTEN,RAB9A,SOS2,TNFRSF1A
tretinoin		chemical - endogenous mammalian		0.715	0.0185	0.5	ABCG1,ABHD2,ACACB,ACSL1,ADAMTS5,ADAR,ADGRE2,AFF2,AICDA,ALDH1A2,ALDH1A3,ALDH9A1,ANXA2,ASNS,ATR,AURKA,B3GALT1,BCL6,BMP2,BMPR1A,BTG2,C1S,CALCB,CALR,CAPN2,CAPN7,CCDC169,CCL19,CCN2,CCN3,CCND1,CCND2,CD47,CD63,CD9,CDC73,CDK2,CDKN1B,CEBPA,CGA,CITED2,CLDN1,CNR1,COL3A1,CRABP1,CREM,CTLA4,CTNNB1,CTSS,DDX60,DMC1,DTL,ELAVL3,ELK4,ENPP2,ERRFI1,ETS1,ETV1,F3,FAM86C1,FERMT1,FGF12,FOSL1,FOXA1,FOXO3,FZD10,GAP43,GAS2,…
dehydroepiandrosterone sulfate		chemical - endogenous mammalian		0	0.019	0.5	CCND1,CDK2,PCNA,PPARG
4-nonylphenol		chemical toxicant			0.019	0.5	LPL,MYC,POU5F1,SKIL
APC/APC2		group		-1.188	0.019	0.5	CDKN1B,CTNNB1,JAG1,NOS2
DCLK1		kinase		-1.067	0.019	0.5	KRAS,MYC,SNAI2,ZEB2
genipin		chemical - endogenous non-mammalian		0	0.019	0.5	CCND1,CDK2,CDKN1B,PCNA
PTGES3		enzyme	Inhibited	-2	0.019	0.5	MYC,NUPR1,PMP22,SOX3
SETD7		enzyme		0.908	0.019	0.5	CCND1,MYC,NOS2,SOX2
Sry		transcription regulator		-1.192	0.019	0.5	NOS2,SGF29,SOD2,TCF21
USP17L2 (includes others)		peptidase		-1	0.019	0.5	ABCG2,MYC,POU5F1,SOX2
RECK		other		0	0.019	0.5	CCND1,CDKN1B,SKP2,SPRY2
benazepril		chemical drug			0.019	0.5	CDK2,CDKN1B,NPPA,OCLN
N-acetyl-L-cysteine		chemical drug		1.324	0.019	0.5	ABCB1,ADIPOR1,AR,ATP1A3,BMP2,CASP4,CAV1,CCN2,CCND1,CCND2,CCR2,CDKN1B,CXCL12,FOXO3,GJA1,IL1A,LPL,MAPK8,MRC1,MYC,NFE2L2,NFKBIZ,NOS2,NPPA,NQO1,PARP1,PCNA,PLAUR,PRDX2,PSEN2,RARB,SOD2,SPRR2D,SPRR2F,TNC,VEGFC
CTNNB1	1.23	transcription regulator	Inhibited	-2.382	0.0192	0.5	ABCB1,ACTR8,ADGRV1,ADIPOQ,ADRA2C,AICDA,ALCAM,ALDH1A2,ALDH1A3,AR,ARFGAP3,ARL4A,AURKA,BMP2,BOLA1,CADM1,CCN2,CCND1,CCND2,CD47,CD99,CDH11,CDKN1B,CEBPA,CNR1,CPSF4,CTNNB1,CTNND2,CTSZ,CXCL12,DDX17,DDX50,DES,EMX2,ENPP2,EPHB3,ETV1,FOSL1,FZD3,GALC,GAP43,GDF9,GDNF,GJA1,GLI2,GNAO1,GNG10,GPAM,GPR1,HHIP,HMGCR,HOXA5,HTATIP2,HTRA1,ID4,IDI1,IGFBP5,IGHM,INHA,IRF8,KIF23,KLF5,LGALS3,LGR5,LHX1,LPL,MAP4,ME1,MFGE8,mir-…
CDKN1B	-1.19	kinase		-0.669	0.0193	0.5	ADGRE5,CCND1,CDK2,CDKN1B,COPS5,GAP43,HSPB2,HSPB8,LGALS3,LGR4,LHX1,MCM5,MYC,NFATC2,PCNA,RAG2,RDH5,SKP2,SOX2,SP1,WNT3
SH3TC2		other	Inhibited	-2.828	0.0194	0.5	ACSL1,DHCR7,FDPS,HMGCR,IDI1,MVD,PMP22,PMVK
PARG	1.14	enzyme		0.539	0.0195	0.5	DNAJC12,NAT1,NELL2,NOS2,PARP1,PVALB
CTBP2		transcription regulator			0.0195	0.5	CCND1,CTNNB1,LMO3,MDM2,OCLN,PTEN
EMD		other		-0.816	0.0195	0.5	BMP2,HOXA13,HOXA5,HOXA9,SOX2,SP1
NODAL		growth factor		-0.096	0.02	0.508	CCND1,CD40,CDK2,CDKN1B,FOXO3,MRC1,NOS2
PSMD10		transcription regulator		-0.392	0.02	0.508	CCND1,CDK2,CDKN1B,FNBP1,IKBKB,PCNA,PTEN
F7		peptidase		-1.687	0.0204	0.518	AR,CCN2,CCND1,CLDN1,F3,FOSL1,JAG1,KLF5,MYC,PLAUR
PRKAG3		other			0.0207	0.522	ANKRD1,ATP6V1A,BTG2,CD55,CELF2,CLCN3,COQ3,CRYBG3,CSGALNACT2,DNAJC14,DUSP10,EID1,GAS5,GBE1,GJA1,H4-16,IFI30,IGFBP5,MAP4,NAP1L1,NRIP1,OXCT1,PPP1R14B,RHOU,SLC25A36,SLC7A2,TMEM100,ZC3H11A,ZEB2
napabucasin		chemical drug		0.087	0.0208	0.522	ALCAM,CD24,CTNNB1,FOXP1,GSK3B,IKBKB,JAG1,MUC1,MYC,PLAUR,POU5F1,SMO,SOX2,TGFBR1
camptothecin		chemical drug		-1.093	0.0209	0.522	ABCB1,AMACR,ANXA2,APAF1,AR,ARAP2,ARL4A,ASPM,AURKA,BFAR,BTG2,C11orf68,CABIN1,CAMK2G,CASP4,CASP8,CCND1,CD40,CD46,CD47,CD48,CDC73,CDK2,DNM1L,DUSP10,DYRK3,EI24,F3,GLIPR1,GPR107,GRIA3,GSR,H3-3A/H3-3B,H3C2,HAUS3,HIF1A-AS2,HJURP,HOXA11,HPR,IFI16,IL17RA,IL18R1,IL1A,IMPA2,LGALS3,MDM2,MED13L,MPHOSPH9,MPZL1,MYB,MYC,NEK2,NOS2,NR4A2,OPTN,PALM2AKAP2,PCNA,PGLYRP1,PIK3C2B,PLIN2,PNPLA4,PRKAR2B,PRUNE1,PTEN,PVALB,P…
MTPN		transcription regulator		-1.448	0.0209	0.522	CASP8,CCNB2,CCND1,CCND2,CEBPA,COL8A1,FBLN1,GAS5,MYC,NPPA,PLAT,SLMAP,SOX2,TCF21,TNFRSF1A,TUBA1A
EBF1		transcription regulator		0.569	0.0213	0.529	ACACB,ADIPOQ,BCL6,CDH8,CHUK,CRABP1,CXCL12,DLX5,GSK3B,IGHM,IGKC,IGLL1/IGLL5,IKBKB,INPP5D,KRAS,MAPK8,PDE3B,PIK3R3,PPARG,PRKAR1A,PRKAR2B,RAG2,RASGRF2,SOS2
paclitaxel		chemical drug		1.676	0.0227	0.552	ABCB1,ABCB10,ABCG2,BTG2,CAV1,CCN2,CCND1,CD40,CD47,CDK18,CDK2,CHUK,CYP3A5,DCHS1,DEPDC5,DUSP10,ENPP2,ENPP4,ETV1,FOSL1,FOXM1,FOXO3,FUT6,IDUA,IGHA1,IGHM,IKBKB,ITGA5,MDM2,mir-500,MRFAP1L1,MUC1,MYC,NAT9,OSMR,PCNA,PLAUR,SLC12A2,SMAGP,SNAI2,SOD2,SOX2,SPTLC1,TFAP2A,TOP3B,TULP3,UGCG,WNT3
SIRT6		enzyme		0	0.0228	0.552	ALG12,DBP,GPAT4,GSK3B,HMGCR,IGF2R,IL1A,LIPH,NAPEPLD,PIGC,PTEN,SOD2
FOXO3	1.25	transcription regulator		0.164	0.0233	0.552	APAF1,AR,AURKA,BCL6,BMP2,CASP4,CASP8,CAV1,CCN2,CCNB2,CCND1,CCND2,CDC45,CDKN1B,CLDN1,DNM1L,EDNRB,FOXM1,FOXO3,FOXO4,HMGCR,HTATIP2,IFIH1,JAG1,JAK1,KIF15,LEMD3,MXD4,MYC,NCAPD2,NOS2,NTN4,NUPR1,OPTN,PAWR,PBK,PCNA,PDCD6IP,PDE3B,PIK3IP1,PTEN,PTPRB,SATB1,SGK1,SKP2,SLIT2,SOD2,TCIM,TNFRSF1A,TSC1,TXN2,UBE2C
RARG		ligand-dependent nuclear receptor	Activated	2.679	0.0236	0.552	BMP2,CCN2,CNR1,GAP43,GREB1,HNF1B,HOXA1,HOXA5,MAFB,MYC,OTX2,POU5F1,RARB,SOX2,ZMAT4,ZNF703
NTRK2		kinase		-1.129	0.0237	0.552	ABCB1,ABCG2,BMP2,CCND1,CCND2,HEY2,JAG1,MCM5,MYC,NOS2,PCNA,PTEN,PVALB,PYCARD,TGFBR1
GJA1	1.47	transporter		-0.587	0.0239	0.552	BMP2,CCN3,CCND1,CD40,CDKN1B,GJA1,NOS2,SKP2
diclofenac		chemical drug		1.054	0.0239	0.552	CCND1,CLDN4,IL1A,KCNA3,MYC,NOS2,TMEM100,VEGFC
GON4L		transcription regulator			0.024	0.552	CCNB2,CCND1,CCND2,MYB,SKP2
SELENOS		other		1.406	0.024	0.552	ADIPOQ,CAV1,CEBPA,PPARG,XBP1
HOXB4		transcription regulator		-1.342	0.024	0.552	CCND2,FLI1,FOSL1,MYC,RARB
DROSHA		enzyme		1.103	0.024	0.552	KRAS,let-7,mir-10,mir-9,MYC
TOPBP1		other		-1.106	0.024	0.552	ABL1,BLM,CDKN1B,MDM2,MYC
meclizine		chemical drug		-0.152	0.024	0.552	CYP3A5,IL1A,MYC,SPRR2D,SPRR2F
roscovitine		chemical drug		0.46	0.0242	0.552	AR,CCN2,CCND1,CD63,CDK2,CEBPA,MDM2,MYC,PPARG,SKP2
PRMT5		enzyme		-1.358	0.0242	0.552	ADIPOQ,CEBPA,GAS1,mir-96,MYC,NPPA,POU5F1,PPARG,PTPRO,SOX2
EHMT2		transcription regulator			0.0242	0.552	ACTR6,CXCL12,GREB1,HOXA1,MDM2,MYC,SNRPN,STMN2,ZEB2,ZNF217
estrogen receptor		group		1.381	0.0251	0.552	ABCG1,ABCG2,ADIPOQ,CALCB,CAV1,CCN2,CCND1,CCND2,CD24,CD99,CDH11,CDH8,CLDN4,CXCL12,DCHS1,DSC2,ERBB4,ETS1,FGF12,FGF13,FLNC,GREB1,HOTAIR,IL1A,JAG1,mir-181,MUC1,MYC,NRIP1,OCLN,PCDH19,PCDH7,PDGFD,PLAUR,RGS2,TGFBR1,TNC,VEGFC,WNT3,XBP1
THBS4		other		0.287	0.0252	0.552	CALR,CD40,CHUK,COL3A1,HYOU1,SDF2L1,TNC
HNF4A		transcription regulator		-0.338	0.0252	0.552	ABCB10,ABCB11,ABCG1,ACBD6,ACD,ACP6,ACSL1,ACTR5,ADGRB2,ADIPOR1,ALCAM,ALDH2,AMACR,APEH,APOC1,ARFGEF1,ARL17A/ARL17B,ARPC5,ASB7,ASNS,ATP7A,AZI2,BAG4,BCCIP,BCL6,BLOC1S6,BOLA1,BRAP,BTRC,C11orf68,C11orf71,C12orf49,C1S,CAPZA2,CAV1,CCDC25,CCND1,CCNT1,CD46,CD55,CDC14A,CDC45,CDK2,CDK5RAP3,CDKN1B,CEBPA,CEP19,CHCHD3,CHD1L,CLDN1,CLDN12,COPS7A,COQ3,CREBL2,CTNNB1,CTSZ,CUTC,CYP3A5,CYP3A7,CZIB,DBP,DCK,DDX47,DIABLO…
FSHB		other		0.97	0.0255	0.552	AMH,CCN2,CCND2,INHA,PLAT,SGK1
ITGA5	1.36	transmembrane receptor		-1.732	0.0256	0.552	CCND1,CD40,CDK2,CDKN1B,ENPP2,GAS1,GDF5,GJA1,NOS2,PAX1,PLAUR
NPM1		transcription regulator		-1.216	0.0267	0.552	CEBPA,CTNNB1,FOXM1,HOXA5,HOXA9,let-7,mir-10,mir-204,SOD2
MMP9		peptidase		-1.123	0.0268	0.552	CALCB,CCND1,CLCN7,CTNNB1,CXCL12,EPHB1,GAP43,GJA1,HTR1B,IL1A,JAG1,MYC,OCLN,SERPINE2,TRAF5
miR-122-5p (miRNAs w/seed GGAGUGU)		mature microRNA		0.853	0.0269	0.552	AP3M2,BACH2,DSTYK,ENTPD4,FOXP1,G6PC3,OSMR,PKM,PRDX2,RAB11FIP1,RABIF,TMEM50B,TRIB1,TRPV6
TP53		transcription regulator		0.816	0.0276	0.552	ABCB1,ABCB6,ABCG2,ACACB,ACADM,ACER2,ACSL1,ADGRE5,ALDH1A2,ALDH1A3,ALDH9A1,ANKRD1,ANXA2,APAF1,APC,AR,ARAP2,ASNS,ASPM,ATAD2,AURKA,BCAT1,BTG2,CALU,CAMK2N1,CAMLG,CASP4,CASP8,CAV1,CCDC80,CCN2,CCNB2,CCND1,CCND2,CCS,CD47,CDK2,CDKN1B,CEBPA,CENPF,CHMP4C,CHUK,CITED2,COL14A1,COL3A1,COMT,COQ3,COX5A,CPOX,CSMD3,CSRP1,CTNNB1,CTSH,CXCL12,DBP,DCK,DCLRE1A,DCTN2,DGCR6/LOC102724770,DHCR7,DLD,DLGAP1,DNAJC12,DNM1L,DSC3…
WT1		transcription regulator		-0.282	0.0277	0.552	ADGRE5,AMH,APC,ASNS,BTAF1,BTG2,CCN2,CCND1,CDC45,CDC73,CIRBP,CTNNB1,ELK4,ETS1,FDPS,GSR,HSP90B1,IDI1,INHA,IRF8,KRAS,LGALS3,MAPK8,MDM2,MGST1,MYC,NCSTN,NR4A2,PDIA4,PLAUR,PODXL,PPIB,PTPN9,ROCK1,SLC15A2,SNAI2,TFAP2A,ZMIZ1
BRAF		kinase			0.0283	0.552	ABL1,BTRC,CCND1,CCR2,CD40,CDKN1B,IL1A,mir-122,mir-130,mir-150,mir-154,mir-181,mir-221,MYC,PCNA,POU3F2,SERPINE2,XBP1
mir-1		microRNA		1.834	0.0284	0.552	ADAR,ADD1,ADPGK,AKAP11,ANXA2,CCND2,GJA1,H3-3A/H3-3B,HSP90B1,KRAS,MCU,MSANTD2,NELFCD,PPIB,SNAI2,SRSF9,STX6,TWF1,UTRN,VEGFC,WBP1L
L-threonine		chemical - endogenous mammalian		-1.289	0.0285	0.552	CCND1,MYC,POU5F1,SOD2
THOC5		other		1	0.0285	0.552	CEBPA,CPOX,METTL21A,TMBIM4
Shc		group		-1.177	0.0285	0.552	CCND2,LPL,MYC,PPARG
BCO2		enzyme			0.0285	0.552	ARRDC3,DECR1,ELOVL2,HTATIP2
OSTM1		other			0.0285	0.552	BCL6,IRF8,MAFB,OSCAR
SRY		transcription regulator			0.0285	0.552	AMH,FOSL1,MAOA,SGF29
PCBP2		other		-0.192	0.0285	0.552	CCN2,CEBPA,MYC,STAT2
PPP5C		phosphatase		0.283	0.0285	0.552	CCND1,MYC,PLIN1,SGK1
clonidine		chemical drug		0.943	0.0285	0.552	AVP,MYC,NPPA,RARB
tiron		chemical reagent		0	0.0285	0.552	KRAS,PLAUR,PRDX2,TNC
pterostilbene		chemical drug			0.0285	0.552	ADIPOQ,CCND1,CTNNB1,NOS2
cyproterone acetate		chemical drug		-1.982	0.0285	0.552	AR,CCND1,GAP43,MYC
metformin		chemical drug		0.042	0.0289	0.552	ABCB1,ABCG1,ADIPOQ,ADIPOR1,APPL1,BMP2,CAV1,CCN2,CCND2,CDKN1B,CYP3A5,DLX5,F3,FOXM1,HSD3B2,ITGB4,let-7,MYC,PARP14,PKM,PLIN2,SLIT2,SOD2,SP1,XBP1
E2F3		transcription regulator		-1.303	0.0291	0.552	ARPC1A,BAIAP2L1,C1orf198,CCNB2,CCND1,CD9,CDC45,CDK2,H2AW,H2BC15,H3C6,KRAS,LAMA4,LBR,let-7,LPL,MAL2,MCM5,mir-10,mir-221,MT1F,MYB,MYC,NUCKS1,PCNA,PTN,RRM2,TMPO,TOP2B,UBE2C
ALDH1A2	1.6	enzyme		0.579	0.0291	0.552	ABCG2,ALDH1A3,CCN2,COL3A1,HOXA1,MAFB,NPPA,RARB
mir-221	1.6	microRNA		-1.188	0.0291	0.552	CCN2,CDKN1B,ETS1,MAPK8,PTEN,TFAP2A,TGFBR1,ZEB2
TERC		other			0.0291	0.552	ARNTL,AURKA,CDKN1B,HMGCR,NUPR1,PRC1,TUBB2A,UPP2
GLI1		transcription regulator		-1.848	0.0296	0.552	ABCG2,ARPC5,ASPM,CAV1,CCND1,CCND2,CCSAP,CD24,CDH11,CDK2,CEP70,DEGS1,FOXM1,FUCA2,GATA5,GLI2,GRIA3,HEY2,HHIP,HOXA5,IMPA2,NIPAL2,NR2F2,PCOLCE2,PDZRN3,PTHLH,RAB34,RAP2A,RNASEL,SOX2,TMEM100,TNC,TTC13,VEGFC
STK11		kinase		0.265	0.0296	0.552	ACP6,ADGRE2,ALCAM,ALDH9A1,ASPHD2,CCND1,CDH8,CDKN1B,CNTN1,COL3A1,COX5A,CPS1,CREBL2,CTNNB1,CTPS1,DIABLO,ELOVL2,ENOPH1,FOSL1,GRIA3,IGFBP5,IL1A,KCNA2,KCNQ2,LUM,MYC,NDUFA9,NOS2,NUDT2,PAK5,PALM2AKAP2,PAPSS1,PIK3R4,PKM,PTEN,PTPN3,PTPRZ1,PYCR2,RRM2,SNAI2,STARD10,TIAL1,TNFSF4,UCK2,VIPR2
Hedgehog		group		-1.715	0.0297	0.552	CCND1,CCND2,CDKN1B,FOXE1,FOXM1,GAS1,GATA5,HOXA5,JAG1,MYC,SOX2
PPRC1		transcription regulator		-0.651	0.0297	0.552	CLDN1,CT45A10/CT45A5,EPHB1,ERRFI1,IL1A,KRT33B,NFKBIZ,OSCAR,SPRR2D,SPRR2F,ST6GALNAC3
BRD2	-1.23	kinase			0.0297	0.552	CD47,CRBN,EBF3,LIN28B,MYC,NFE2,NQO1,PAWR,RAB3GAP2,ROBO1,SATB1
SERCA		group			0.03	0.552	BTG2,FOSL1,MYC
ficusin		chemical drug			0.03	0.552	CASP8,NOS2,POU5F1
CNOT6		enzyme			0.03	0.552	IGFBP5,LMO3,SEMA3E
CCAR1		transcription regulator			0.03	0.552	CEBPA,PPARG,RGS2
PROP1		transcription regulator			0.03	0.552	CGA,KLRG1,POU1F1
AKIRIN2		other			0.03	0.552	CCND1,CCND2,MYC
ACIN1		enzyme			0.03	0.552	FOXA1,HOXA1,RARB
PXN		other			0.03	0.552	CCND1,mir-10,VCL
DVL1		other			0.03	0.552	CTNNB1,MYC,NPPA
PTK6		kinase			0.03	0.552	CBL,FABP2,PCNA
miR-10a-5p (and other miRNAs w/seed ACCCUGU)		mature microRNA			0.03	0.552	APAF1,HOXA1,NF1
miR-184 (and other miRNAs w/seed GGACGGA)		mature microRNA			0.03	0.552	HOXA9,NFATC2,NPPA
PDE3A		enzyme			0.03	0.552	CCND1,CREM,PTHLH
SLIT2	1.57	other			0.03	0.552	BTRC,CTNNB1,ROBO1
AFF1		transcription regulator			0.03	0.552	EPHA7,MYC,PTEN
STX2		transporter			0.03	0.552	BMP2,CCND1,MYC
TRPV6	-1.35	ion channel			0.03	0.552	ATP2B1,KRT10,TRPV6
CAPNS1		peptidase			0.03	0.552	CAPN2,CCND1,CCND2
curcuminoids		chemical drug			0.03	0.552	ABCB1,NFE2L2,SP1
5-nitro-2-(3-phenylpropylamino)benzoic acid		chemical reagent			0.03	0.552	CCND1,CLCN3,CLCN7
Z-VEID-FMK		chemical reagent			0.03	0.552	CCND1,CCND2,TFAP2A
N,N-dimethylarginine		chemical - endogenous mammalian			0.03	0.552	NOS2,OCLN,PLAT
BIRC5		other			0.0303	0.552	CCN2,CHUK,COL3A1,COL8A1,CTNNB1,FBLN1,IGHM,ITGA5,LAMA4,LUM,MDM2,VEGFC
Lh		complex		-0.562	0.0304	0.552	ACTG2,AMH,AR,ARHGEF5,ARNTL,ARPC1A,ATP2B1,CAMK2G,CASP4,CCND2,CD55,CDK16,CHUK,CREBL2,CTNNB1,DHCR7,DUSP3,DYRK3,FLNC,GJA1,HSD3B1,HSD3B2,INHA,MAP3K7,mir-181,PAWR,PDLIM3,PLAT,PRKAR1A,RAB4A,RAB5A,RGS12,RGS7,SGK1,SLIT2,SMARCD1,SOD2,TRIB1,TUBA1A,VCL,VEGFC
sulindac		chemical drug		-1.195	0.0305	0.552	ABCB1,CCNB2,CCND1,CDK2,CDKN1B,CTNNB1,KDM5A,KRAS,MYC,NAP1L1,NOS2,NQO1,PLA2G4A
YY1		transcription regulator		-0.788	0.0311	0.552	AICDA,ALCAM,ANKRD1,AURKA,BTG2,CALR,CCNB2,CHRDL1,COL9A3,CRABP1,CTNND2,CXCL12,DLX3,FDPS,FOXM1,H3C3,HMGCR,ID4,IGFBP5,IGLL1/IGLL5,KIF11,KIF23,KIF5B,let-7,LHX1,MCM5,MDM2,MYC,MYH4,NCAPD2,NFKBIZ,PAWR,PCNA,PFN2,PIAS1,PRC1,PROX1,PTBP3,RAD18,RAD51AP1,SNRPN,TGFBR1,VAV1,VEGFC
choline fenofibrate		chemical drug		-1.197	0.0313	0.552	ACSL1,ADIPOQ,ADIPOR1,CAV1,CXCL12,F3,FURIN
mir-142		microRNA		-0.816	0.0313	0.552	ABCG2,DSTN,IGLL1/IGLL5,MYB,RAG2,SOX2,TGFBR1
MTA3		transcription regulator			0.0313	0.552	ACTR6,MDM2,MYC,SYK,XBP1,ZEB2,ZNF217
methyl-beta-cyclodextrin		chemical drug		1.741	0.0313	0.552	CAV1,CCND1,HMGCR,MYC,POU5F1,PPARG,SOX2
WNT1		cytokine		0.336	0.0314	0.552	CCDC80,CCND1,CCND2,CD24,CDKN1B,CEBPA,COL3A1,CTNNB1,DNAJC1,DUS2,ENPP2,GAS1,KLF5,MYC,OTX2,PPARG,RARB,RHOU,SERPINE2,TGFBR1,TLX3,VEGFC,ZIC1
EIF2AK3		kinase	Inhibited	-2.416	0.0323	0.552	APAF1,ARNTL,ASNS,BTG2,CCND1,CLCN3,CPOX,CYB5R1,DNAJB9,EPRS1,FOSL1,MECR,mir-204,MYC,NOS2,NUPR1,RNASEL,SIAH2,UIMC1,XBP1
betamethasone		chemical drug		0.447	0.0324	0.552	ABCB1,CAV1,CCN2,CYP3A5,NQO1
PPP1R1B		phosphatase		0.074	0.0324	0.552	CCND1,CTNNB1,GSK3B,LRRK2,MYC
miR-19b-3p (and other miRNAs w/seed GUGCAAA)		mature microRNA		0.314	0.0324	0.552	CCN2,CCND1,ERBB4,NR4A2,PTEN
GPI		enzyme		0.321	0.0324	0.552	CAV1,CCND1,CDKN1B,SKP2,ZEB2
NEDD4		enzyme		-0.277	0.0324	0.552	ABCG1,ERRFI1,MDM2,PTEN,SPRY2
(-)-norephedrine		chemical drug	Inhibited	-2.236	0.0324	0.552	DHCR7,FDPS,HMGCR,IDI1,MVD
ezetimibe		chemical drug	Inhibited	-2.446	0.0327	0.552	DHCR7,FDPS,HMGCR,IDI1,MVD,PMVK
PNPT1		enzyme		-1.145	0.0334	0.552	CDKN1B,IFI16,IFIH1,mir-221,MYC,PARP12,PARP14,PARP9,STAT2,TNFRSF1A
GNA14	-1.19	enzyme			0.0343	0.552	ABCB1,ANKRD1,BMP2,BTG2,CREM,GJA4,HSPB8,KCNK2,KLHL41,MGST1,NR4A2,PLAT,PLAUR,SGK1
doxorubicin		chemical drug		0.388	0.0346	0.552	ABCB1,ABCG2,ANXA2,APAF1,AR,ASNS,AURKA,BTG2,CAPN6,CASP8,CCN2,CCNB2,CCND1,CD40,CD47,CDK2,CLDN4,COL3A1,CREM,DES,DHODH,F3,FBLN1,FOXM1,FOXO3,GAS5,GLIPR1,GSR,GSS,ISCU,ITGB4,JAG1,LGALS3,LIMA1,MAP4,MDM2,mir-506,MRC1,MYC,NFE2L2,NOS2,NPPA,NPY5R,NQO1,PANK1,PCGF3,PCNA,PFKM,PIK3R3,PINX1,PRC1,PTEN,RRM2,SOD2,STX6,TERF2IP,TFAP2A,TNFRSF1A,UBE2N,UGCG,WNT3,ZNF281
clozapine		chemical drug		-0.345	0.0346	0.552	CTNNB1,DHCR7,FDPS,FOXA1,GSK3B,HMGCR,HTR7,NR4A2,NTS,PRKAR2B,PVALB,SGK1
DICER1		enzyme		0.069	0.035	0.552	AVP,CCND1,CCND2,CCR2,CDKN1B,CELF2,CGA,CHD7,CPEB2,ELOVL2,EPHA3,HMGCR,IGF2R,IL18R1,IRF8,ITGA5,KLRG1,KRAS,let-7,LGR5,LIPG,LPAR3,MAF,MAP2,mir-10,mir-122,mir-150,mir-154,mir-181,mir-196,mir-204,mir-221,mir-30,mir-515,mir-551,mir-9,MYC,NR6A1,OPTN,PELI2,PMP22,S1PR1,SERTAD4,SOX2,SPRY2
NRXN1		transporter			0.035	0.552	CD47,CXCL12,DLX5,EPHA7,FLRT2,LHX1,PCDH19,TNC
TGFB3		growth factor	Inhibited	-2.075	0.0354	0.552	ACTG2,CCN2,CCN3,CD46,CDKN1B,COL3A1,ETS1,GJA1,HTRA1,mir-503,MIXL1,OCLN,PLAUR,PTEN,PTHLH,SERPINE2,SKIL,SNAI2,TNC,ZEB2
PKD1		ion channel		-0.533	0.0355	0.552	ABCG2,BCAT1,CAMSAP2,CASC1,CAVIN1,CCN2,CTNNB1,FAM98B,GLI2,GRAMD1A,HSPB2,JAKMIP1,JAKMIP2,LTBP1,MID1,mir-10,mir-204,mir-30,mir-96,MYC,NAPEPLD,PCDH7,PCDH9,PVALB,QPCT,RPL37,SLC8A1,SMURF1,TBC1D4,TGFBR1,ZBTB10,ZFHX4,ZNF711
garcinol		chemical - endogenous non-mammalian		-1.5	0.0357	0.552	ADIPOQ,BCL6,BFAR,BRAP,CASP4,FAIM2,KDM5B,KRAS,MAF,PLAT,POLR2J2/POLR2J3,RAB9A,SATB1,TAF6,TCF7L2,TFB2M,ZFP28
ethanol		chemical - endogenous mammalian		-1.861	0.0371	0.552	ABCG1,ACADM,ADIPOQ,ADIPOR1,ALDH1A3,AVP,CCN2,CCND1,CDKN1B,CEBPA,CHUK,CNR1,COL3A1,CYP3A5,CYP3A7,CYP4A22,DDR2,EDNRB,FABP2,GPAM,GRIN2B,GRK2,GSR,H3C2,HOXA1,HSD3B1,HSP90B1,HTATIP2,IGHM,let-7,MAP2,MAPK8,MGST3,mir-10,mir-154,mir-296,mir-30,mir-9,MYC,NAPEPLD,NOS2,NPPA,NQO1,PARP1,PCNA,PLAT,PLIN1,PMCH,PPARG,PTEN,RBP1,SGK1,SOD2,SP1
n-nitrosomethylbenzylamine		chemical toxicant			0.0371	0.552	ANXA2,BLOC1S4,CCND1,CLDN1,COPS5,CYP3A7,DSC3,GOLGA7,GSS,HSD3B2,KIFAP3,KLF5,LAMP2,MGST1,MGST3,PCNA,PPP2R2A,PRKAR1A,RABIF,SH2D2A,SLC30A1,UBE2C,YWHAH
TWIST2		transcription regulator		-1.011	0.0374	0.552	CCND1,CD24,CTNNB1,MAF,MGST3,RNF43,SNAI2,SOX2,ZEB2
calcitriol		chemical drug		-0.19	0.0375	0.552	ABCB1,ABL1,ACADSB,ACKR4,ACSL1,ALDH1A2,ANXA2,AR,ATP2B1,BCAT1,CACNA1D,CALCB,CAVIN1,CCND1,CD40,CDC45,CDKN1B,CEBPA,COMT,COQ9,CPOX,CTLA4,CYB5R1,CYP3A7,DNM1L,DUSP10,EHF,ERRFI1,F3,FDPS,FOXM1,GSR,IDH2,IFI44L,IGFBP5,IL1A,KIF23,KLK7,LPL,LTBP1,MAF,MAOA,MCM5,mir-10,mir-500,mir-618,MRC1,MYC,NASP,NCAPD2,NEK2,NPPA,NUPR1,OCLN,OLFML2A,OSCAR,OSTN,OXCT1,OXR1,PADI2,PBK,PCNA,PLCG1,POLE,POU1F1,PPA2,PPARG,PRC1,PRIM1,PT…
SOX11		transcription regulator		1.459	0.0381	0.552	ADAM9,BMP2,BMPR1A,CACYBP,CAV1,CCND1,CD24,CD9,GSK3B,IFIH1,LGALS9C,MAP3K7,MAPK8,PPP2CA,RNF122,TGFBR1,TNKS,TUBA1A
mir-148		microRNA		-0.248	0.0382	0.552	ALCAM,PIK3IP1,PKM,PTEN,ROCK1,SNAI2,TGFBR1
sterol		chemical - endogenous mammalian		0.182	0.0382	0.552	ABCG1,ACSL1,DHCR7,FDPS,GPAM,HMGCR,IDH2
SB 216763		chemical toxicant		0.059	0.0387	0.552	CCN2,CCND1,CD40,CTNNB1,MYC,NOS2,NR4A2,POU5F1,RGS2,SOX2
pioglitazone		chemical drug		-1.318	0.0388	0.552	ABCB10,ABCG1,ADIPOQ,CAV1,CCN2,CCND1,CDKN1B,CITED2,FOSL1,HSD3B2,LPL,MUC1,NCEH1,NOS2,NPPA,PCNA,PDE3B,PLIN1,PLIN2,PPARG,RARB,SLC9A3,SOAT1,SOD2,SP1,TNFRSF1A,XBP1
PSEN2	-1.5	peptidase		-1.247	0.0395	0.552	ACSL1,CCS,CD9,COX5A,CTNNB1,CTSS,CTSZ,DBP,ENPP2,FOXO3,GAS5,GJA1,HAND1,KCNAB2,KIF5B,PRC1,PSEN2
OGT		enzyme		-0.434	0.0395	0.552	ACADM,CCND1,CDKN1B,DTNA,FOXM1,GAP43,GDNF,LPL,MDM2,MYC,NDUFA5,NDUFA6,NDUFA9,NEK2,SKP2,SP1,TNC
sorbitol		chemical - endogenous mammalian		-0.66	0.0404	0.552	ERRFI1,GJA1,RGS7,SGK1
embelin		chemical - endogenous non-mammalian		1.214	0.0404	0.552	CCND1,CDK2,MYC,PPARG
CLEC1B		transmembrane receptor		1	0.0404	0.552	CXCL12,PF4,SYK,TNC
RGS2	-1.38	enzyme		0	0.0404	0.552	F3,LPL,PLAT,PPARG
polyamines		chemical - other		-0.025	0.0404	0.552	CEBPA,NOS2,PMF1/PMF1-BGLAP,PPARG
WIN 55,212-2		chemical - other		0.796	0.0404	0.552	AR,CNR1,NOS2,PCNA
zeaxanthin		chemical drug			0.0404	0.552	DECR1,ELOVL2,HAS3,HTATIP2
MACROH2A1		other	Activated	2.253	0.0408	0.552	ALDH1A3,ANXA2,CCND2,CITED2,ETS1,let-7,LIN28B,LMO3,LPL,PARP1,POU5F1,PPARG,PTPRO,SLC7A2,SOX2,TBX3
ZBTB17		transcription regulator			0.0408	0.552	ASPM,CAMK2N1,CCNB2,CCND1,CD46,CENPF,EDA2R,FOXM1,KIF11,KIF18B,NEK2,NUF2,OSMR,PBK,PRC1,UBE2C
FAM3B		cytokine			0.041	0.552	CASP4,CAV1,GAS2,GJA1,ITGA5,PTN
FGF4		growth factor		-0.816	0.041	0.552	CTNNB1,FOXO3,FOXO4,HMGCR,JAG1,SOSTDC1
mir-33		microRNA		0.64	0.041	0.552	ABCG1,ADIPOQ,CEBPA,FRS2,LPL,PPARG
CETP		enzyme		0.64	0.041	0.552	HMGCR,LPL,PDIA4,PLIN1,PLIN2,PPARG
ST8SIA1		enzyme	Inhibited	-2.425	0.041	0.552	CDK2,CDKN1B,HMGCR,IL1A,POU5F1,SOX2
cafestol		chemical - endogenous non-mammalian		-0.816	0.041	0.552	CYP3A5,HSD3B1,HSD3B2,LPL,PLTP,SP1
fludarabine		chemical drug		0.849	0.041	0.552	CCND1,CDKN1B,MDM2,MDM4,NOS2,PCNA
LY294002		chemical - kinase inhibitor		0.751	0.0412	0.552	ABCB1,ABCG2,ACSM3,ADIPOR1,AR,ATP2B1,AURKA,BCL6,BICD1,BMP2,BRAP,CASP4,CCN2,CCND1,CCND2,CCR2,CDK2,CDKN1B,CDR1,CEBPA,CLCN3,CLDN4,CNR1,CREM,CTNNB1,ETS1,F3,FLRT2,FOSL1,GDF5,GJA1,GSK3B,GSR,GUCY2C,HMGCR,HNF1B,IDI1,IGFBP5,IGHM,IL19,INHA,ITGA2B,KRAS,MAF,MAP2,MDM2,ME1,MYB,MYC,NFE2L2,NOS2,NPTX1,NQO1,NR4A2,NTS,OPRPN,PCNA,PMPCB,POU5F1,PPARG,PTEN,PTN,RAP2A,RCC1,RFC4,RGS2,S1PR1,SATB1,SGK1,SPRY2,SYK,TOP3B,UBE2C,…
Calcineurin A		group		0.388	0.0417	0.552	B3GAT1,CCN2,CCND1,COL3A1,GJA1,MB,NPPA,UTRN
MED1		transcription regulator		-0.731	0.0417	0.552	ACP6,ADIPOQ,AURKA,BCL6,CCND1,CCND2,CDK2,CEBPA,CYP3A5,EDF1,FOXM1,GREB1,IGLL1/IGLL5,IRF8,LBR,MB,MDM2,MYC,NF1,PODXL,POU5F1,PPARG,RARB,SOX2,TBX3,TRPV6,XBP1
LIPE		enzyme		1.093	0.0421	0.552	ACSL1,ADIPOQ,AMACR,ANKRD1,ARNTL,BCL6,CASP8,CEBPA,CITED2,GJA1,H3-3A/H3-3B,MAPKAPK2,MYH4,NCOA2,NEDD1,NRIP1,PFKFB1,PLIN2,PPARG,PRDX2,PVALB,RARB
PELP1		other		-1.698	0.0421	0.552	ACTG2,AFF2,ASNS,BMP2,CCND1,CDK2,CTSH,FUCA1,GREB1,IL1A,KAT2B,KCNK2,MAPK4,MRC1,MYC,NCOR2,PLD5,PPARG,PTEN,RBP1,SRSF12,TCF7L2
AURKA	-1.31	kinase	Inhibited	-2.207	0.0423	0.552	CTNNB1,FOXM1,MYC,PTEN,SOX2
CDK1		kinase			0.0423	0.552	AR,CDKN1B,H4-16,MAP2,XBP1
RND3		enzyme		-0.083	0.0423	0.552	CCND1,CDKN1B,HEY2,PTEN,ROCK1
nimodipine		chemical drug		1.172	0.0423	0.552	CGA,CYP3A5,MYC,NOS2,NR4A2
2-arachidonoylglycerol		chemical - endogenous mammalian		-0.2	0.0423	0.552	CNR1,F3,PLIN2,PPARG,PSEN2
PD98059		chemical - kinase inhibitor		1.102	0.0427	0.552	ADIPOQ,ADIPOR1,ANKRD1,AP2B1,AR,BCL6,BMP2,CAV1,CCL19,CCN2,CCND1,CCND2,CCR2,CD40,CD55,CDK2,CDKN1B,CEBPA,CGA,COL3A1,CREM,CTNNB1,CTSH,DCBLD2,DES,EDNRB,EI24,ERRFI1,ETS1,F3,FOSL1,FURIN,GAP43,GDNF,GJA1,GSK3B,HYOU1,IL1A,ITGA2B,LAMA5,LAMP2,LIPG,LPGAT1,LPL,MAPKAPK2,MB,MDM2,MT1F,MUC1,MYC,MYH4,NAB1,NFE2L2,NOP56,NOS2,NPPA,NQO1,OSMR,PAWR,PCNA,PCSK6,PCYT1B,PFKFB1,PLA2G4A,PLAT,PLAUR,PPARG,PTHLH,ROCK1,RRM2,SIRPA,…
PRKAA1		kinase		1.408	0.0428	0.552	CD24,CDKN1B,CENPF,CXCL12,CYP3A5,EAF2,ELOVL2,EPHA3,FGFR1OP2,FOXM1,FOXO3,GRIA3,HSD3B2,KCNA2,KCNQ2,MAGEA4,MAP2,MGST1,OCLN,PAK5,PTPRR,RGS2,RHOU,SOD2,TP53TG3D (includes others)
GDF2		growth factor		-0.389	0.0435	0.552	ABCG2,CAV1,CDH11,COL9A3,CRABP1,CXCL12,DLX5,ENPP2,GJA4,HSPB8,HTRA1,MYC,PROX1,PRPS1,SERPINE2,SLC18A3,YWHAH
mir-10	-1.56	microRNA		-1.445	0.0435	0.552	APAF1,APC,AR,BTRC,CD40,FOXA1,GJA1,HOXA1,HTATIP2,let-7,MAF,MAP3K7,NF1,PPP2CA,RAP2A,SMO,TGFBR1
NR2F2	-1.29	ligand-dependent nuclear receptor		0.87	0.0437	0.552	ALDH2,HNF1B,LPL,NPPA,NR2F2,POU5F1,PROX1,RARB,TFAP2A
ABL1	1.18	kinase		0.654	0.0437	0.552	ABL1,BMP2,CAV1,CCND1,CCND2,CDKN1B,CGA,MDM2,MYC
choline plasmalogens		chemical - endogenous mammalian			0.0439	0.552	CAV1,CDK2
2-hydroxyestradiol		chemical - endogenous mammalian			0.0439	0.552	NQO1,PCNA
isosorbide-5-mononitrate		chemical drug			0.0439	0.552	CALCB,F3
AMOT	-1.84	other			0.0439	0.552	ANKRD1,CCN2
USP3		peptidase			0.0439	0.552	SP110,TBX3
GLDN		other			0.0439	0.552	ANK3,NFASC
ARF4		enzyme			0.0439	0.552	CLDN4,OCLN
AMOTL2		other			0.0439	0.552	ANKRD1,CCN2
LEO1		other			0.0439	0.552	HOXA9,SOX2
PVT1		other			0.0439	0.552	let-7,MYC
MIAT		other			0.0439	0.552	POU5F1,SP1
AMOTL1		other			0.0439	0.552	ANKRD1,CCN2
ORAI3		other			0.0439	0.552	CCND1,CDK2
SLC39A4		transporter			0.0439	0.552	CCND1,NELL1
corticotropin		biologic drug			0.0439	0.552	FURIN,PCSK6
defibrotide		biologic drug			0.0439	0.552	F3,PLAT
Cr3		complex			0.0439	0.552	CD40,FOXP1
GPC3		other			0.0439	0.552	CCND1,MYC
EMP2		other			0.0439	0.552	CAV1,ITGA5
PSMC5		transcription regulator			0.0439	0.552	CCND2,CDKN1B
PURB		transcription regulator			0.0439	0.552	HTRA1,MYC
NRCAM		other			0.0439	0.552	ANK3,NFASC
Pvr		other			0.0439	0.552	CCND2,CDKN1B
CASP7		peptidase			0.0439	0.552	CASP4,EIF2A
PHIP		other			0.0439	0.552	CCND1,CCND2
PHF19	1.26	other			0.0439	0.552	HOXA5,OTX2
CNP		enzyme			0.0439	0.552	NOS2,PCNA
mir-1180		microRNA			0.0439	0.552	CTNNB1,GSK3B
MAPK15		kinase			0.0439	0.552	AR,PCNA
PRDX4		enzyme			0.0439	0.552	MAPK8,NOS2
SGI 1776		chemical drug			0.0439	0.552	CCND1,MYC
FOXO6		transcription regulator			0.0439	0.552	CCR2,MYC
DPPA4		other			0.0439	0.552	SP110,TBX3
FLOT1		other			0.0439	0.552	CCND1,CDKN1B
PCGF1		other			0.0439	0.552	CDKN1B,POU5F1
DNAJA1		other			0.0439	0.552	AICDA,NECTIN3
SLC27A1		transporter			0.0439	0.552	CEBPA,PPARG
CALCOCO2		other			0.0439	0.552	AZI2,let-7
TSN		other			0.0439	0.552	ABL1,BCL6
Gm33994		other			0.0439	0.552	POU5F1,SOX2
GCM1	-1.39	transcription regulator			0.0439	0.552	ERVW-1,S100B
CRABP2		transporter			0.0439	0.552	APAF1,BTG2
Zscan4c (includes others)		other			0.0439	0.552	SP110,TBX3
ZKSCAN3		transcription regulator			0.0439	0.552	CCND2,ITGB4
RDH16		enzyme			0.0439	0.552	CCND1,CTNNB1
HNRNPF		other			0.0439	0.552	NFE2L2,PPARG
ATAD2	1.28	enzyme			0.0439	0.552	CCND1,MYC
BCKDHA		enzyme			0.0439	0.552	MYC,RARB
CNTFR		transmembrane receptor			0.0439	0.552	GJA1,IL1A
SNRNP70		other			0.0439	0.552	MDM4,PSEN2
mir-297		microRNA			0.0439	0.552	AR,CCND2
(E)-1-(2-nitrovinyl)naphthalene		chemical reagent			0.0439	0.552	CCND1,MYC
(E)-9-(2-nitrovinyl)anthracene		chemical reagent			0.0439	0.552	CCND1,MYC
norcantharidin		chemical reagent			0.0439	0.552	PCNA,SOD2
benfur		chemical reagent			0.0439	0.552	CDKN1B,MDM2
dexrazoxane		chemical drug			0.0439	0.552	NPPA,TOP2B
2,2-dimethylbutyric acid		chemical drug			0.0439	0.552	MYB,MYC
CVT-313		chemical - kinase inhibitor			0.0439	0.552	POU5F1,SOX2
saccharin		chemical reagent			0.0439	0.552	CEBPA,PPARG
H-8		chemical toxicant			0.0439	0.552	MYC,NOS2
5-phenylvaleric acid		chemical reagent			0.0439	0.552	DNAJB9,XBP1
18-alpha-glycyrrhetinic acid		chemical - endogenous non-mammalian			0.0439	0.552	LPL,PPARG
AVI-4126		biologic drug			0.0439	0.552	MYC,PCNA
FASN		enzyme		-1.333	0.0439	0.552	ABCG1,ADIPOQ,CAV1,EDNRB,GPAM,GRK2,GSK3B,LPL,LRRK2,PRKAR2B,SKP2,SP1,ZIC1
methylmercury		chemical toxicant		0.832	0.0439	0.552	CD47,CD63,CITED2,COL3A1,MAPKAPK2,MDM2,MFGE8,NR2F6,PDCL3,PTEN,RAB9A,SOS2,TNFRSF1A
bleomycin		chemical drug		-1.081	0.0441	0.552	BLM,CCN2,CCR2,CDH11,CDKN1B,CEBPA,COL3A1,CTNNB1,CTSS,CXCL12,FOSL1,IL1A,JAG1,JAK1,LGALS3,LTBP1,MAP4,MAPKAPK2,MID1,MRC1,MYC,NFATC2,NOS2,PCNA,PLAT,PTEN,TGFBR1,TNFRSF1A,UBE2C,UBE2T
BAX		transporter		-1.406	0.0446	0.552	APAF1,CDK2,CDKN1B,CTSH,CTSS,DNAJB9,ETV1,JAK1,PDIA6,XBP1
PIK3R1		kinase	Inhibited	-2.194	0.0451	0.552	AR,CCND1,CCND2,CDKN1B,CXCL12,DNAJB9,F3,HSP90B1,MYC,NFE2L2,NOS2,PKM,PPARG,PTEN,SOD2,VEGFC
CSF1		cytokine		-1.7	0.0462	0.552	ADGRE5,CBL,CCND1,CCND2,CDK2,CDKN1B,CEBPA,CPM,CTNNB1,DHCR7,FDPS,HMGCR,HSP90B1,IDI1,IFNGR1,IL1A,IRF8,ITGA5,LBR,let-7,MAFB,MRC1,MVD,MYC,OSCAR,PCNA,PKM,PMVK,PPARG,RIPK1,STX6,TNFRSF1A,TRAIP,XBP1
WR 1065		chemical drug		0.478	0.0462	0.552	CASP4,CPOX,GSR,MDM2,MYC,RFC4,TOP2B
rosuvastatin		chemical drug	Inhibited	-2.646	0.0462	0.552	DHCR7,FDPS,HMGCR,IDI1,MVD,NAB1,PMVK
deoxynivalenol		chemical toxicant		-1.118	0.0462	0.552	CLDN1,CLDN4,HSD3B2,OCLN,PAX1,PCNA,XBP1
selenium		chemical drug		-0.114	0.0462	0.552	AR,CDK2,CDKN1B,CEBPA,MRC1,NOS2,PVALB
HTT		transcription regulator		1.044	0.0462	0.552	ACADM,ADAMTS5,AMACR,ANTKMT,ARNTL,ATP1A3,ATP2C1,ATP8A1,AVP,BCL6,CCN2,CCND1,CD9,CDH11,CDH8,CDK2,CEBPA,CHUK,CIT,CITED2,CLDN1,CNR1,COX6B2,CTNNB1,DBP,DDX50,DHCR7,DLG3,DLX3,DNM1,EDNRB,ENPP2,ETV1,FDPS,FKBP4,FOSL1,FOXO3,GAP43,GNAO1,GNB5,GRIN2B,GRK2,GSR,GSS,HMGCR,IFI16,IGFBP5,IPMK,KCNA1,KCNK2,KCNQ2,KLF5,MAP2,MICU1,MLF2,NDUFA5,NDUFA7,NDUFS4,NFE2L2,NOS2,NPTX1,NR4A2,NSF,NTS,OSBPL8,OTX2,PCNA,PDE10A,PFKM,PFN2,…
cisplatin		chemical drug	Inhibited	-2.452	0.0464	0.552	AADAT,ABCB10,ABL1,ACADM,ALDH1A3,ANGEL2,ANKRD1,ANXA2,ASNS,BAG4,BTG2,CAPN2,CAPN6,CASP8,CAV1,CCN2,CCND1,CDC14B,CDKN1B,CEBPA,CHFR,CLDN4,CLIP4,CLSTN3,CTNNB1,CXCL14,DNAI2,DRAXIN,EI24,ERBB4,EXOC6,F3,FAM210B,FOSL1,GAP43,GAS1,GAS5,GRIN2B,HAVCR1,HDGFL3,HJURP,HMGCR,HNF1B,IDH2,IFIH1,IL1A,INPP5D,ISCU,ISYNA1,ITGB4,KRT10,let-7,LGALS3,LINC00337,MAOA,MAPK8,MARCKS,MDM2,mir-10,mir-130,mir-181,mir-196,mir-221,mir-28…
PD173074		chemical reagent		1.525	0.0466	0.552	ABCG2,CCND1,CCND2,CEBPA,CGA,DLX3,ERVW-1,F3,GCM1,GDNF,HSD3B1,MYC,NUPR1,PPARG,TFAP2A
EPHB2		kinase			0.0476	0.552	GRIN2B,KRT10,STMN2
C4BP		complex			0.0476	0.552	HMGCR,IDI1,MVD
1,3-bis(4-hydroxyphenyl)-4-methyl-5-[4-(2-piperidinylethoxy)phenol]-1H-pyrazole		chemical reagent			0.0476	0.552	AVP,CCND1,PLA2G4A
C1orf61		other			0.0476	0.552	CCND1,CDK2,OCLN
MARCKSL1		other			0.0476	0.552	APC,CTNNB1,NPPA
APC (complex)		complex			0.0476	0.552	CDKN1B,SKP2,UBE2C
PDS5B		other			0.0476	0.552	MYC,POU5F1,SOX2
N-propyl bromide		chemical reagent			0.0476	0.552	GSR,NOS2,NQO1
evofosfamide		chemical drug			0.0476	0.552	CCND1,CCND2,CDKN1B
DAB2		other			0.0476	0.552	CCND1,CTNNB1,HMGCR
DYRK1B		kinase			0.0476	0.552	CCND1,CDKN1B,SOD2
PKP2	-1.34	other			0.0476	0.552	COL3A1,GJA1,IL1A
MLLT3		transcription regulator			0.0476	0.552	HOXA9,MYC,SGK1
SHCBP1		other			0.0476	0.552	CCND1,POU5F1,SOX2
CCDC80	1.42	other			0.0476	0.552	CCND1,CEBPA,PPARG
glyceraldehyde-BSA		chemical reagent			0.0476	0.552	ADIPOQ,CEBPA,PPARG
methylglyoxal-BSA		chemical reagent			0.0476	0.552	ADIPOQ,CEBPA,PPARG
WNT10B		other			0.0476	0.552	CEBPA,DLX5,PPARG
UBR5	1.3	enzyme			0.0476	0.552	CCND1,GREB1,MDM2
N-methyl mesoporphyrin IX		chemical reagent			0.0476	0.552	let-7,MYC,POU5F1
cholestyramine		chemical drug			0.0476	0.552	DHCR7,PMVK,SOAT1
androstenedione		chemical - endogenous mammalian			0.0476	0.552	AR,AVP,CDK2
NFYB		transcription regulator			0.0479	0.552	ABCG2,ACTR6,APC,BRD2,CAV1,CCNB2,CCSAP,CCT6B,CENPF,CHPT1,CIP2A,CTNNB1,DTL,DZIP3,EMX2,FLRT2,GGPS1,GLA,GPAM,H4-16,HMGN3,HOXB13,INTS7,KIAA0930,LCOR,MARCHF5,MED21,METTL2B,MTAP,NUDT2,PCNA,PDIA4,PGM3,PTPN6,PXMP4,RAB3C,RRM2,SLITRK2,TBC1D32,TM7SF3,TTC39B,UBE3B,ZNF484
RBL1		transcription regulator		1.304	0.048	0.552	CASP4,CCND1,CDK2,CDKN1B,DUSP10,F3,H2AC8,KRT10,MCM5,MYC,NEK2,PCNA,RRM2,SKP2
androgen		chemical drug		0.724	0.048	0.552	ALDH6A1,AR,BTG2,CALR,CCND1,CDKN1B,CTNNB1,CTSZ,DNM1L,ETS1,FOSL1,FOXO3,FUT9,GJA1,IGFBP5,KLF5,let-7,mir-10,mir-30,MYC,NR6A1,PF4,PSCA,PTEN,SKP2,SOAT1,VEGFC
Rxr		group		-0.555	0.0481	0.552	ABCB10,ABCB11,BTG2,CRABP1,CTSS,CYP3A5,EFNA5,EFNB3,FURIN,GAS2,HNF1B,IL1A,MYC,NOS2,PLIN2,PLTP,PPARG,PTPRO,RARB
isobutylmethylxanthine		chemical toxicant		-0.69	0.0482	0.552	ACSL1,ADIPOQ,BMPR1A,BSCL2,CAV1,CCN2,CCND1,CDK2,CDKN1B,CEBPA,CGA,COL3A1,CREM,GNPAT,GRIP1,LPL,MYC,NCOA2,NOS2,NPPA,PCNA,PDE3B,PLAAT3,PLAT,PLIN1,PLIN2,PPARG,SGK1,SOD2,STAT2,SYK,TNC
GNRH		group		1.145	0.0492	0.552	ADIPOQ,CGA,GDF9,IGFBP5,INHA,RAP1B,SCG3,SGK1
maslinic acid		chemical - endogenous non-mammalian		-0.707	0.0497	0.552	AMY2A,APPL1,BTRC,CAMK2G,CCND1,CCND2,CD47,ETS1,FOXO3,GSK3B,IGHM,JAK1,NOS2,PLAUR,PRKAR2B,TGFBR1
